# Supplementary material for: Association between gastroesophageal reflux disease and dental caries among adults in the Azar cohort population: A cross-sectional study
Source: PLoS One. 2023 Aug 10;18(8):e0289802. doi: 10.1371/journal.pone.0289802 (PMC10414603; doi:10.1371/journal.pone.0289802)
Supplement: S1 Dataset — (XLS) [file pone.0289802.s001.xls]

## Sheet: GERD-Dataset-Mahboobi
IRPC	HasGERD	GenderID	Age_At_Interview	EducationYears	BMI	WSI_by_center	cigarettesmoking	drinking	HasFoodRegurgitation	FoodRegurgitationFrequencyOfOccurrenceID	BrushingNoID	DecayedTeethNo	MissingTeethNo	FilledTeeth	DMF	recodebrushing	totalsugar	sweetfoods	naturalfruitjuice	sweetbeverge1
3141000101	0	1	63	16	26.7949	0.813317	0	0	0	0	4	0	10	4	14	0	18.7555	39.1315	11.3425	31.5616
3141000102	0	2	56	6	32.7919	0.813317	0	0	1	4	1	0	3	12	15	1	70.1493	60.4329	7.56164	27.1233
3141000103	0	2	35	16	26.8876	1.46436	0	0	1	4	1	0	2	14	16	1	28.0874	63.4521	22.6849	60.5068
3141000202	0	2	52	14	24.3824	1.4115	0	0	0	0	1	2	2	1	5	1	9.27899	6.31507	16.3836	16.3836
3141000301	0	1	56	12	27.8245	0.737218	0	0	0	0	1	0	2	6	8	1	79.5863	24.0849	7.56164	165.096
3141000302	0	2	52	14	31.2104	1.46004	0	0	0	0	1	0	10	5	15	1	56.4634	15.2767	7.56164	48.137
3141000402	0	2	46	12	26.5039	1.56571	0	0	1	2	1	0	9	10	19	1	49.9278	9.10685	15.1233	24.5753
3141000502	0	2	48	11	32.7449	0.80694	0	0	1	2	4	3	4	6	13	0	29.778	10.9918	3.15068	22.8493
3141000601	0	1	53	14	21.5081	0.777367	0	0	0	0	2	0	6	3	9	1	48.8222	19.3479	7.56164	47.8904
3141000602	0	2	41	5	30.3824	0.777367	0	0	1	4	4	0	5	2	7	0	50.7355	9.76438	0	12.7671
3141000701	0	1	46	16	26.919	0.242895	0	0	1	2	1	0	14	8	22	1	89.7261	52.7534	0	293.644
3141000702	0	2	43	12	31.8287	1.4115	0	0	0	0	1	1	4	15	20	1	10.7757	14.5315	0	32.137
3141000802	0	2	59	9	33.48	-1.188	0	0	0	0	1	4	26	0	30	1	128.837	104.663	0	7.56164
3141000901	0	1	54	11	24.5693	0.777367	1	0	0	0	4	0	1	3	4	0	72.0047	23.4116	2.52055	37.1781
3141000902	0	2	44	8	21.0968	-0.184441	0	0	1	4	1	0	5	9	14	1	35.1273	37.3808	2.52055	28.9863
3141001101	0	1	53	2	27.0169	0.236518	0	0	0	0	1	1	3	1	5	1	21.5706	2.57534	32.7671	40.3288
3141001201	0	1	55	11	24.4183	0.737218	2	0	0	0	5	0	28	0	28	0	53.6422	49.0192	7.56164	78.137
3141001301	0	1	64	12	21.0373	0.813317	2	0	0	0	5	0	28	0	28	0	32.355	38.6301	0.945205	12.7808
3141001401	0	1	43	16	24.6986	1.46004	3	0	0	0	1	0	8	2	10	1	158.531	33.8493	3.78082	165.26
3141001501	0	1	41	11	24.7173	1.30764	2	0	0	0	1	10	5	0	15	1	49.0367	30.4548	32.7671	65.6986
3141001602	0	2	51	12	28.4024	1.40512	0	0	0	0	1	1	1	3	5	1	66.7852	91.7479	32.7671	149.027
3141001701	0	1	47	5	33.4977	0.310337	0	0	1	4	1	3	3	0	6	1	67.3181	37.4247	7.56164	22.6849
3141001702	0	2	42	12	27.4714	-0.260085	0	0	1	2	1	0	5	5	10	1	27.3355	7.80822	1.26027	10.0822
3141001802	0	2	46	2	33.5536	-1.99202	0	0	0	0	4	0	30	0	30	0	34.3159	9.95616	15.1233	23.3151
3141001902	0	2	52	6	32.6905	2.27161	0	0	1	4	4	0	28	0	28	0	30.7828	9.23836	7.56164	17.6712
3141002001	0	1	54	4	24.5243	-0.826188	2	0	0	0	5	1	14	0	15	0	353.992	58.9808	32.7671	69.9726
3141002002	0	2	46	5	37.4301	-1.21757	0	0	1	4	1	1	4	1	6	1	63.7124	16.9534	22.6849	41.6986
3141002101	0	1	51	9	31.7083	1.33721	3	0	0	0	4	1	5	0	6	0	153.879	123.11	3.15068	60.4932
3141002102	0	2	44	16	25.2691	0.80694	0	0	1	2	2	0	4	4	8	1	46.7122	29.5342	32.7671	131.068
3141002201	0	1	40	12	25.5922	0.206945	0	0	0	0	4	0	12	0	12	0	103.278	46.8493	32.7671	262.137
3141002301	0	1	47	10	30.3233	0.80694	0	0	0	0	1	0	3	7	10	1	56.5092	35.3973	0	98.3539
3141002302	0	2	42	12	28.4301	0.80694	0	0	1	2	1	0	3	7	10	1	20.4786	21.5616	0	16.4384
3141002802	0	2	55	6	38.7878	0.451503	0	0	1	4	2	2	3	0	5	1	9.3374	6.80822	1.89041	5.26027
3141003102	0	2	57	9	24.9058	-0.329586	0	0	0	0	1	1	10	2	13	1	31.3076	20.9425	0	15.4384
3141003304	0	2	51	16	27.6817	-0.790238	0	0	0	0	1	4	6	0	10	1	90.4659	20.3233	1.26027	16.3836
3141003502	0	2	47	9	30.3302	0.33991	0	0	0	0	1	1	2	3	6	1	78.1721	32.2219	1.26027	8.93151
3141003801	0	1	56	4	29.4076	-0.796616	0	0	0	0	2	2	10	0	12	1	60.3336	42.0822	0	328.301
3141003901	0	1	64	12	34.9375	0.868368	1	0	0	0	2	0	6	1	7	1	11.5304	6.32712	3.78082	3.78082
3141004102	0	2	38	12	32.1282	1.4115	0	0	0	0	4	0	3	10	13	0	61.4216	21.8301	15.1233	22.8493
3141004202	0	2	51	9	24.6546	-0.826188	0	0	1	1	1	1	4	11	16	1	50.9979	48.1979	22.6849	26.7945
3141004302	0	2	41	8	25.4374	-0.796616	0	0	0	0	1	0	2	5	7	1	35.0538	43.3151	7.56164	23.3425
3141004602	0	2	56	0	26.6667	-0.826188	0	0	1	2	2	4	7	7	18	1	18.2727	9.20548	65.5342	71.8356
3141004702	0	2	68	6	27.5172	0.274972	0	0	1	4	1	0	9	7	16	1	68.1648	31	230	303.096
3141004902	0	2	37	9	29.2969	0.777367	0	0	0	0	1	2	5	7	14	1	46.5313	38.9315	8.19178	8.19178
3141005201	0	1	57	12	24.1222	1.33721	0	0	0	0	1	0	3	7	10	1	13.9045	16.6356	98.3014	134.849
3141005202	0	2	54	12	31.8224	1.30764	0	0	1	2	2	0	3	4	7	1	31.8699	13.874	15.1233	24.5753
3141005302	0	2	35	8	26.2917	0.236518	0	0	0	0	1	0	6	7	13	1	35.9569	23.463	3.15068	33.3973
3141005401	0	1	46	5	24.0569	0.870182	4	4	1	2	1	0	5	9	14	1	90.5449	30.9123	8.19178	42.274
3141005402	0	2	39	4	34.5473	0.33991	0	0	1	2	2	0	5	7	12	1	16.3815	3.58356	0	98.3014
3141005602	0	2	50	10	26.6934	0.777367	0	0	0	0	1	0	6	7	13	1	37.7418	20.4164	32.7671	101.452
3141005701	0	1	39	14	22.9926	1.53614	2	1	0	0	4	0	2	2	4	0	334.631	57.7205	0	7.83562
3141005702	0	2	37	14	26.4381	0.206945	0	0	1	2	2	0	1	13	14	1	86.6963	20.8137	0	15.1233
3141005902	0	2	35	12	29.3252	-0.329586	0	0	0	0	4	2	4	6	12	0	66.165	44	8.19178	17.6438
3141006102	0	2	44	8	34.5473	0.272467	0	0	1	3	4	1	4	10	15	0	84.6155	33.6603	0	117.603
3141006201	0	1	38	12	23.5102	0.76679	2	1	1	4	4	4	2	2	8	0	167.08	2.46575	0	460.658
3141006301	0	1	59	12	27.7698	1.93539	0	0	0	0	4	0	4	7	11	0	101.101	34.9808	21.8447	54.6119
3141006302	0	2	49	14	25.1903	1.93539	0	0	0	0	1	2	2	10	14	1	132.805	333.808	65.5342	73.0959
3141006403	0	2	52	5	25.094	-1.82205	0	0	0	0	3	3	2	8	13	1	17.9618	19.9726	32.7671	32.7671
3141006404	0	2	49	7	18.6582	-1.82205	0	0	0	0	1	0	2	10	12	1	14.6511	8.32877	32.7671	40.3288
3141006405	0	2	55	6	27.5873	-1.82205	0	0	0	0	3	2	4	6	12	1	13.3075	2.17808	7.56164	15.7534
3141006702	0	2	48	5	32.4557	0.80694	2	0	0	0	4	2	5	6	13	0	7.50393	4.93151	0	35.6164
3141006802	0	2	51	5	22.9781	-0.329586	0	0	0	0	4	2	8	1	11	0	86.8276	8.89863	0	59.3904
3141007102	0	2	66	0	19.8373	-1.18162	0	0	0	0	1	1	3	1	5	1	5.41521	11.4932	0	7.56164
3141007301	0	1	37	14	22.546	2.03046	0	0	0	0	1	2	3	5	10	1	58.8263	16.4548	0	90.7671
3141007402	0	2	50	12	36.0519	-0.329586	0	0	0	0	2	0	2	4	6	1	46.423	11.5397	0	17.3425
3141007501	0	1	54	12	26.6749	1.50019	2	1	0	0	1	2	13	8	23	1	44.1559	18.1726	0	95.7808
3141007502	0	2	48	14	26.2867	0.777367	0	0	1	4	1	0	2	0	2	1	31.079	41.7096	0	22.6849
3141007801	0	1	52	11	18.3907	-0.230512	2	0	0	0	5	0	29	0	29	0	61.5232	58.7507	1.89041	17.0137
3141007802	0	2	39	12	22.6003	0.33991	0	0	0	0	2	0	5	13	18	1	37.0786	27.1233	0	22.0548
3141007902	0	2	47	12	24.6531	0.80694	0	0	0	0	1	0	7	8	15	1	20.7511	9.79726	32.7671	88.2192
3141008101	0	1	38	4	29.0659	0.242895	0	0	0	0	4	0	9	0	9	0	95.6478	48.663	3.78082	200.384
3141008102	0	2	35	12	29.278	0.813317	0	0	0	0	1	0	3	4	7	1	25.1332	4.71233	0.630137	23.3151
3141008302	0	2	39	5	32.831	0.777367	0	0	1	2	1	0	2	10	12	1	79.7963	6.27945	460	722.767
3141008501	0	1	39	7	31.3163	0.206945	3	0	0	0	5	5	10	0	15	0	35.8853	34.4932	98.3014	99.5616
3141008801	0	1	52	14	29.7521	1.50019	0	0	0	0	2	0	6	6	12	1	119.145	91.2767	65.5342	196.603
3141009001	0	1	48	11	28.0497	0.76679	2	4	1	4	1	0	1	4	5	1	159.664	138.375	65.5342	81.6164
3141009002	0	2	36	12	22.8625	0.236518	0	0	0	0	1	0	2	9	11	1	28.2241	26.0082	7.56164	17.0411
3141009101	0	1	39	12	20.7791	0.80694	0	0	0	0	1	0	10	0	10	1	81.0645	84.3671	2.52055	133.589
3141009102	0	2	42	12	31.6346	0.80694	0	0	0	0	4	4	3	2	9	0	15.7561	45.3178	0	0
3141009202	0	2	54	6	32.6794	-0.615521	0	0	0	0	2	1	11	5	17	1	42.6758	80.9863	32.7671	32.7671
3141009301	0	1	46	14	28.5968	2.03046	0	4	0	0	1	2	2	10	14	1	46.0646	35.4247	0	328.959
3141009302	0	2	44	16	19.6506	1.30764	0	0	0	0	2	0	1	10	11	1	36.2038	24.137	15.1233	294.932
3141009401	0	1	45	12	30.9057	0.813317	2	1	0	0	5	2	10	2	14	0	20.014	6.57534	0	16.3836
3141009501	0	1	58	8	37.8583	1.30764	2	0	0	0	2	1	7	1	9	1	41.8957	2.35616	0	17.0685
3141009502	0	2	53	12	32.4557	1.30764	0	0	0	0	1	0	3	7	10	1	58.7578	79.9041	32.7671	61.1507
3141009601	0	1	50	14	17.0798	1.30764	1	0	0	0	1	0	2	8	10	1	53.3369	63.7151	24.5753	41.6164
3141009602	0	2	47	16	25.6837	2.09837	0	0	0	0	1	0	10	7	17	1	17.3843	25.863	3.78082	5.67123
3141009801	0	1	58	12	28.8995	0.741536	2	0	0	0	4	5	2	1	8	0	33.5315	37.3205	3.78082	150.288
3141009802	0	2	48	14	26.5731	0.813317	0	0	0	0	2	0	4	10	14	1	4.35261	10.1589	0	6.30137
3141010002	0	2	52	7	42.1034	0.415554	0	0	0	0	1	0	3	3	6	1	53.4539	15.8712	10.9224	119.635
3141010201	0	1	43	12	29.3724	0.80694	1	1	0	0	4	1	1	1	3	0	28.7043	6.54795	0	15.1233
3141010402	0	2	52	16	20.2694	1.53614	0	0	0	0	3	0	4	12	16	1	12.8927	13.9726	7.56164	15.1233
3141010703	0	2	41	11	26.5021	0.346287	0	0	0	0	1	1	4	3	8	1	36.7172	55.1781	0	15.4521
3141011102	0	2	46	12	31.6404	1.30764	0	0	1	4	3	1	5	2	8	1	100.992	98.863	2.52055	40.6027
3141011201	0	1	70	7	27.6361	1.90582	0	0	0	0	2	0	13	0	13	1	40.2561	1.08493	65.5342	134.219
3141011301	0	1	61	8	27.9904	-0.687301	0	0	0	0	1	1	20	0	21	1	22.7837	2.63562	0	11.3425
3141011401	0	1	47	13	21.7051	1.30764	0	0	0	0	4	12	6	0	18	0	76.6123	41.1178	8.19178	106.603
3141011402	0	2	39	12	29.5316	0.813317	0	0	0	0	1	17	3	5	25	1	103.965	136.077	32.7671	69.4247
3141011502	0	2	53	9	26.3465	0.171115	4	0	0	0	1	1	4	5	10	1	63.3553	62.5205	24.5753	163.37
3141011601	0	1	52	5	28.3447	0.239022	3	4	0	0	5	0	28	0	28	0	149.49	15	0	853.836
3141012001	0	1	68	3	28.3447	0.270188	1	4	0	0	5	31	1	0	32	0	50.0969	10.7233	68.0548	83.1781
3141012101	0	1	46	12	26.1796	0.33991	0	0	0	0	1	0	6	12	18	1	109.167	55.4932	16.3836	344.685
3141012302	0	2	54	2	22.8329	-0.218494	0	0	0	0	4	0	6	0	6	0	26.4799	6.93151	0	32.7671
3141012401	0	1	42	18	29.4076	1.56571	0	0	0	0	1	0	4	12	16	1	90.28	34.6959	32.7671	75.6164
3141012501	0	1	48	9	18.2857	1.33721	2	0	0	0	5	0	30	0	30	0	76.1379	83.9452	7.56164	7.56164
3141012601	0	1	59	8	34.0636	0.842889	1	0	0	0	1	0	4	25	29	1	78.9015	20.4932	24.5753	72.4658
3141013201	0	1	35	4	30.2866	-1.41223	0	0	0	0	4	8	12	0	20	0	61.2602	32.411	0	32.7671
3141013202	0	2	37	5	37.6493	-1.80362	0	0	0	0	2	3	3	2	8	1	5.23998	16.6575	0	0
3141013501	0	1	45	5	24.7409	0.346287	3	0	1	1	4	0	7	2	9	0	54.3775	4.9863	15.1233	18.3288
3141013701	0	1	51	12	23.0546	0.80694	0	0	1	2	1	0	1	9	10	1	3.82466	2.55342	45.3699	52.9315
3141013702	0	2	38	12	24.3708	0.80694	0	0	0	0	2	3	3	9	15	1	37.0239	30.0685	32.7671	32.7671
3141013801	0	1	54	14	30.4218	1.53614	2	0	0	0	1	1	7	2	10	1	115.66	50.7781	7.56164	236.932
3141013802	0	2	54	11	25.7055	0.813317	0	0	1	2	1	0	12	5	17	1	131.951	202.137	57.5	65.0616
3141014002	0	2	45	5	24.7291	-0.255766	0	0	0	0	1	3	7	4	14	1	44.7113	18.7397	0	105.863
3141014102	0	2	45	0	27.3777	0.310337	0	0	0	0	5	0	10	2	12	0	15.7495	6.6411	0	0
3141014602	0	2	42	8	30.6722	0.33991	0	0	0	0	1	0	5	10	15	1	40.0133	56.0712	0	25.8356
3141014701	0	1	51	14	25.9719	0.813317	0	0	0	0	4	0	3	4	7	0	41.7546	8.23014	30.2466	68.0548
3141014702	0	2	43	5	26.5769	-0.148491	0	0	0	0	4	0	11	3	14	0	30.4287	7.16712	7.56164	23.3151
3141015001	0	1	45	9	31.1614	0.777367	0	0	0	0	1	2	4	0	6	1	32.5379	8.8	7.56164	78.137
3141015002	0	2	42	19	35.5469	0.80694	0	0	0	0	1	0	8	6	14	1	32.3889	22.411	3.15068	13.863
3141015101	0	1	40	12	25.7276	1.90582	0	0	0	0	1	0	3	11	14	1	80.2312	20.0548	15.1233	31.5616
3141015201	0	1	54	8	28.0428	0.80694	1	0	0	0	1	2	4	5	11	1	32.2831	16.7089	12.6027	80.0274
3141015202	0	2	49	16	24.1288	1.52976	0	0	0	0	1	0	2	10	12	1	40.9171	24.9726	8.19178	41.589
3141015501	0	1	50	8	27.7177	-0.349526	0	0	0	0	1	4	2	5	11	1	68.0993	46.5534	16.3836	155.014
3141015502	0	2	44	5	34.2315	0.80694	0	0	0	0	4	2	2	5	9	0	43.3298	27.1425	32.7671	196.603
3141015602	0	2	49	5	29.8844	-0.323209	0	0	0	0	1	1	5	2	8	1	86.5837	147	5.46119	52.2009
3141015702	0	2	37	8	24.9212	-0.963633	0	0	0	0	2	1	3	0	4	1	51.2212	60.9178	57.5	325.336
3141016101	0	1	53	11	27.8933	0.33991	0	0	0	0	5	12	13	0	25	0	61.3721	47.474	0	72.6233
3141016102	0	2	46	5	30.1818	0.33991	0	0	0	0	5	4	2	0	6	0	25.1564	24.5041	7.56164	63.0137
3141016202	0	2	40	4	34.0785	0.80694	0	0	0	0	4	0	5	4	9	0	19.9812	17.6548	0	7.56164
3141016301	0	1	35	8	30.9143	-0.260085	4	1	0	0	4	0	1	4	5	0	55.8785	55.7945	16.3836	69.3151
3141016302	0	2	36	12	29.5159	-0.260085	0	0	0	0	1	0	3	11	14	1	31.1285	25.5479	19.1142	26.6758
3141017002	0	2	44	16	23.2917	0.842889	0	0	0	0	1	0	0	7	7	1	47.6941	37.4795	45.3699	45.3699
3141017101	0	1	45	5	35.5455	-0.359158	2	1	0	0	1	8	10	1	19	1	109.62	33.1699	0	495.616
3141017102	0	2	42	5	30.9047	-0.359158	0	0	0	0	4	4	7	4	15	0	38.3673	41.4849	0	26.5753
3141017201	0	1	52	4	25.6489	1.30764	1	0	1	4	5	0	6	6	12	0	7.4125	8.4274	0	22.6849
3141017202	0	2	55	14	22.0478	1.30764	0	0	0	0	4	0	3	12	15	0	24.4023	15.863	7.56164	15.1233
3141017302	0	2	36	10	30.6601	-0.294137	0	0	0	0	1	1	2	0	3	1	37.432	72.6164	2.52055	17.6438
3141017502	0	2	49	6	33.1069	-0.0810486	0	0	0	0	4	0	4	5	9	0	193.333	17.6767	0	16.4384
3141017601	0	1	45	0	36.7936	-0.826188	0	0	1	1	5	3	5	0	8	0	82.5152	37.9726	0	65.5342
3141018001	0	1	62	14	29.2395	0.842889	0	0	0	0	1	0	0	6	6	1	13.4837	12.6575	15.1233	26.4658
3141018202	0	2	46	10	27.4756	0.771109	0	0	0	0	1	0	3	5	8	1	10.8913	19.2	65.5342	67.6164
3141018402	0	2	49	6	27.3923	-0.323209	0	0	0	0	2	4	9	1	14	1	41.4124	127	0	0
3141018702	0	2	44	16	28.9492	1.53614	0	0	0	0	4	3	1	2	6	0	14.2026	3.54589	3.78082	22.6849
3141018901	0	1	49	14	31.3467	0.842889	0	0	0	0	1	2	4	8	14	1	46.0154	7.33699	7.56164	11.3425
3141018902	0	2	45	14	22.0478	0.842889	0	0	0	0	1	0	9	8	17	1	46.8643	4.61918	2.52055	11.9726
3141019002	0	2	46	18	32.0204	1.50019	0	0	0	0	1	0	10	11	21	1	75.4196	54.9589	15.1233	220.603
3141019102	0	2	45	0	25.9645	-0.154868	0	0	0	0	1	0	18	1	19	1	36.7027	30.0795	32.7671	32.7671
3141019201	0	1	40	16	24.3827	1.50019	0	0	1	3	4	0	7	6	13	0	23.8359	13.326	0	25.2329
3141019801	0	1	53	2	23.3355	-1.98713	2	0	0	0	5	7	4	0	11	0	49.2283	8.19452	0	34.0274
3141020001	0	1	50	16	31.59	1.30764	1	0	0	0	4	0	4	12	16	0	25.6606	6.91507	0	0
3141020002	0	2	49	14	24.3496	2.03046	0	0	0	0	1	0	4	6	10	1	26.8522	14.1808	15.1233	16.3836
3141020201	0	1	52	9	24.9202	1.30764	2	0	0	0	4	4	5	0	9	0	83.2081	43.463	22.6849	186.521
3141020202	0	2	52	8	31.6346	1.30764	0	0	0	0	4	1	14	4	19	0	36.0825	24.6247	7.56164	39.0685
3141020502	0	2	42	8	29.3628	0.310337	0	0	0	0	1	3	2	0	5	1	21.2363	8.36164	0	32.7671
3141020602	0	2	41	9	21.8539	-0.796616	2	0	0	0	1	5	15	2	22	1	17.0595	10.0274	0	15.1233
3141020701	0	1	44	8	18.8707	-0.796616	3	0	0	0	5	11	21	0	32	0	114.958	7.36438	3.15068	11.6986
3141020801	0	1	57	12	21.691	0.777367	0	0	0	0	1	1	6	10	17	1	8.20668	7.40822	27.3059	36.1826
3141020901	0	1	37	12	37.7641	0.76679	3	1	0	0	1	4	0	3	7	1	49.9319	10.7068	0	260.959
3141021002	0	2	49	8	35.5198	-0.323209	0	0	0	0	2	1	4	7	12	1	29.7508	32.6181	0	0
3141021202	0	2	45	12	27.968	0.842889	0	0	1	3	1	0	8	10	18	1	43.1242	38.5753	1.26027	10.0822
3141021301	0	1	52	8	24.529	1.30764	2	1	0	0	4	0	0	2	2	0	22.3533	10.1151	16.3836	23.9452
3141021401	0	1	46	14	25.3724	1.593	0	0	0	0	1	0	1	10	11	1	82.7266	53.5671	0.630137	27.8904
3141021402	0	2	36	8	26.2336	0.870182	0	0	1	4	3	0	2	15	17	1	138.814	45.1397	0	31.5342
3141021501	0	1	37	12	26.0706	1.33721	0	0	0	0	4	4	12	5	21	0	146.829	33.063	1.89041	233.233
3141021602	0	2	49	4	36.6209	-0.826188	0	0	1	4	5	0	30	0	30	0	34.5018	6.31233	1.89041	7.56164
3141021901	0	1	61	7	31.1951	2.03046	2	1	0	0	5	11	17	0	28	0	186.149	81.863	7.56164	249.562
3141021902	0	2	51	5	31.1846	0.777367	0	0	0	0	4	10	10	0	20	0	37.6762	32.3342	1.89041	32.8219
3141022302	0	2	50	9	30.4772	0.33991	0	0	0	0	1	5	5	5	15	1	32.0539	14.9151	0	34.0274
3141022402	0	2	57	8	30.3593	-0.295915	0	0	0	0	2	1	2	10	13	1	61.0258	71.2055	16.3836	69.9726
3141022502	0	2	37	12	28	-0.826188	0	0	0	0	1	4	6	6	16	1	79.7714	50.1534	32.7671	35.2877
3141022601	0	1	56	14	25.4754	1.30764	0	0	0	0	1	0	0	1	1	1	54.1937	30.663	32.7671	172.932
3141022702	0	2	44	18	24.0338	1.56343	0	0	0	0	2	0	3	7	10	1	104.658	69.6986	32.7671	47.8904
3141022903	0	2	37	12	19.6283	-0.826188	0	0	0	0	3	1	2	2	5	1	62.1087	61.9233	22.6849	111.562
3141023101	0	1	48	3	31.25	-0.260085	2	0	0	0	5	16	2	0	18	0	75.6331	20.5151	0	50.411
3141023301	0	1	49	12	29.9136	0.171115	0	0	0	0	1	3	5	0	8	1	66.626	34.1918	15.1233	125.397
3141023401	0	1	52	6	19.5988	-0.230512	0	0	0	0	5	11	7	0	18	0	90.891	50.0055	0	66.7945
3141023402	0	2	40	2	25.7778	-0.0514763	0	0	1	4	2	6	4	0	10	1	17.3024	7.26575	8.19178	8.19178
3141023901	0	1	47	5	28.5658	0.777367	0	0	0	0	5	3	12	0	15	0	90.5489	12.8219	65.5342	375.562
3141023902	0	2	48	4	30.0217	-0.184441	0	0	0	0	5	3	21	1	25	0	22.7433	3.45205	0	17.0137
3141024101	0	1	50	11	23.7196	2.09837	0	0	0	0	1	1	4	7	12	1	26.3827	24.3562	0	10.0822
3141024301	0	1	37	9	27.6601	-0.826188	2	0	0	0	1	11	4	0	15	1	75.2833	4.38356	0	90.7397
3141024401	0	1	41	10	29.377	-0.359158	0	0	0	0	1	3	15	3	21	1	80.9132	37.5397	0	27.726
3141024601	0	1	49	9	23.8087	0.80694	0	0	0	0	5	7	4	0	11	0	51.9509	13.0301	32.7671	88.2192
3141025102	0	2	48	5	25.5588	-0.760666	0	0	0	0	1	3	3	2	8	1	36.9084	29.9315	0	13.2329
3141025503	0	2	38	11	24.9989	-0.826188	0	0	0	0	1	0	2	10	12	1	31.1378	46.463	2.52055	50.411
3141025701	0	1	39	11	24.093	2.06003	2	0	0	0	4	12	7	0	19	0	286.218	110.732	32.7671	1191.64
3141025702	0	2	36	12	24.1415	0.236518	0	0	0	0	4	2	4	5	11	0	94.732	116.427	0.630137	259.014
3141025901	0	1	37	14	30.2992	0.769295	0	0	0	0	1	2	8	0	10	1	74.8606	90.3233	32.7671	165.26
3141026101	0	1	35	26	25.1081	2.09837	0	0	0	0	1	2	0	5	7	1	44.4379	24.0356	32.7671	132.493
3141026202	0	2	44	16	27.2392	1.50019	0	0	0	0	1	0	1	8	9	1	33.172	41.6986	15.1233	18.9041
3141026301	0	1	69	6	29.0318	0.385981	0	0	0	0	1	0	22	0	22	1	71.6186	12.4295	3.15068	3.15068
3141026303	0	2	40	12	26.8386	-0.295915	0	0	0	0	1	0	1	7	8	1	33.3184	29.7808	49.1507	79.2329
3141026401	0	1	42	16	28.0816	0.206945	0	0	0	0	5	4	10	2	16	0	67.6139	14.3836	0	9.45205
3141026402	0	2	42	14	25.1486	0.206945	0	0	0	0	1	0	6	8	14	1	168.543	285	0	15.1233
3141026501	0	1	48	8	26.8343	0.777367	2	0	0	0	4	3	7	6	16	0	83.3461	117.438	7.56164	145.719
3141026502	0	2	38	12	25.7117	0.777367	0	0	0	0	1	2	9	9	20	1	123.137	61.0411	0	70.5753
3141026601	0	1	50	7	23.5102	1.30764	2	0	0	0	4	0	22	0	22	0	118.762	40.0308	32.7671	57.3699
3141026702	0	2	41	12	27.4124	0.777367	0	0	0	0	1	0	10	7	17	1	70.0701	110.904	0	237.562
3141027201	0	1	65	18	30.7958	0.206945	0	0	0	0	4	1	8	4	13	0	63.9555	41.4575	32.7671	63.0137
3141027402	0	2	46	6	36.9822	0.80694	0	0	0	0	5	2	8	5	15	0	21.6593	14.5205	0	7.56164
3141027602	0	2	49	10	28.0684	0.80694	0	0	1	2	4	1	2	5	8	0	34.5207	7.49315	15.1233	21.4247
3141027801	0	1	59	12	19.047	0.737218	1	0	0	0	1	0	4	7	11	1	33.7839	2.8	6.30137	17.6438
3141027901	0	1	60	7	31.8878	0.274972	1	1	0	0	4	2	16	0	18	0	60.8107	41.2942	7.56164	47.6438
3141028101	0	1	48	6	23.5883	-0.230512	0	0	0	0	4	1	5	3	9	0	48.8027	40.7726	1.26027	18.9041
3141028402	0	2	48	8	25.0762	0.236518	0	0	0	0	1	4	6	6	16	1	38.8145	44.3836	7.56164	33.3973
3141028701	0	1	53	14	26.3656	1.30764	0	0	0	0	1	1	2	6	9	1	103.289	143.616	0	7.67123
3141028702	0	2	51	16	27.1203	2.06003	0	0	0	0	1	0	8	14	22	1	49.4768	36.7123	7.56164	75.9452
3141028803	0	2	58	12	21.048	-1.61026	0	0	0	0	1	2	17	0	19	1	36.166	29.5452	0	20.1644
3141028902	0	2	54	6	35.8836	0.206945	0	0	0	0	1	3	7	0	10	1	45.4843	27.6822	65.5342	98.6301
3141029202	0	2	43	4	33.6485	-1.54968	0	0	0	0	4	7	12	0	19	0	47.1405	2.13699	0	7.56164
3141029401	0	1	45	5	26.5285	-0.826188	0	1	1	4	5	3	10	2	15	0	48.6686	46.674	3.78082	84.5479
3141029602	0	2	62	12	33.6728	-0.329586	0	0	0	0	1	1	7	4	12	1	4.31021	11.189	0	1.94521
3141029702	0	2	39	5	28.9147	-0.323209	0	0	0	0	1	0	15	0	15	1	91.7932	38.0904	24.5753	492.137
3141030001	0	1	40	5	29.3878	0.80694	0	0	0	0	1	2	4	12	18	1	189.663	55.6301	32.7671	55.4521
3141030201	0	1	55	16	24.8591	1.93539	0	0	0	0	1	0	6	4	10	1	30.9824	23.8356	0	146.192
3141030202	0	2	46	18	22.0386	2.06003	0	0	0	0	1	3	4	9	16	1	58.6082	92.3068	0	196.603
3141030301	0	1	50	16	19.2677	1.56571	1	0	0	0	5	5	19	0	24	0	110.853	145.63	95.8333	226.902
3141030302	0	2	44	16	33.1122	1.56571	0	0	0	0	1	1	2	9	12	1	20.5359	22.926	7.56164	7.56164
3141030401	0	1	47	5	22.2063	0.236518	2	0	0	0	5	10	9	0	19	0	227.914	121.384	0	15.7123
3141030502	0	2	49	16	34.2493	0.777367	0	0	0	0	2	0	1	5	6	1	43.7587	89.3123	15.1233	45.5342
3141030701	0	1	69	12	30.4367	-0.295915	1	0	0	0	1	1	8	0	9	1	24.0107	4.35616	7.56164	13.2603
3141030702	0	2	57	12	20.5126	-0.295915	0	0	0	0	2	0	4	7	11	1	4.98627	12.0532	0	0
3141030802	0	2	36	18	25.8166	2.09837	0	0	0	0	2	0	4	11	15	1	24.8207	33.4575	27.726	98.9589
3141031102	0	2	46	5	26.7229	0.777367	0	0	0	0	1	0	1	11	12	1	9.46592	6.19178	0	7.56164
3141031202	0	2	37	12	25.0967	-0.359158	0	0	0	0	4	0	16	0	16	0	55.2844	20.9863	7.56164	24.5753
3141031302	0	2	39	16	32.3355	1.06273	0	0	0	0	4	0	4	10	14	0	29.7516	25.5479	16.3836	39.0685
3141031501	0	1	47	0	26.1796	-2.37852	1	0	0	0	4	4	1	0	5	0	65.4539	12.0822	32.7671	35.2877
3141031502	0	2	47	8	27.2392	-1.40109	0	0	0	0	1	9	3	0	12	1	51.5595	133.123	0	8.21918
3141031601	0	1	35	8	20.2589	-2.01671	3	0	0	0	1	2	1	1	4	1	91.9197	4.05479	16.3836	51.1507
3141031602	0	2	39	5	30.854	-2.40809	0	0	0	0	1	4	10	3	17	1	142.347	63.9452	32.7671	131.068
3141031901	0	1	36	11	28.4874	0.206945	1	0	1	1	1	5	5	1	11	1	55.236	57.1479	0	73.0959
3141032102	0	2	50	14	24.6548	0.206945	0	0	0	0	1	0	2	14	16	1	4.1854	7.4411	115	119.466
3141032203	0	2	50	16	41.3976	-0.826188	0	0	0	0	1	0	0	9	9	1	11.4229	25.7534	0	0
3141032301	0	1	43	9	38.3142	0.171115	0	1	0	0	4	3	3	12	18	0	55.3123	17.9397	65.5342	223.253
3141032403	0	2	50	14	27.0541	-1.43066	0	0	0	0	1	0	3	13	16	1	92.9866	36.4	8.19178	52.3014
3141032702	0	2	48	16	23.0966	1.52976	0	0	0	0	2	0	2	4	6	1	3.67908	6.04932	7.56164	7.87671
3141032801	0	1	41	18	28.9015	1.50019	0	0	0	0	4	1	3	4	8	0	87.4346	19.7041	0	45.3699
3141033301	0	1	43	12	33.2515	0.80694	1	0	0	0	4	1	0	5	6	0	68.2455	15.5753	7.56164	41.589
3141033302	0	2	42	16	21.9076	2.06003	0	0	0	0	1	0	7	8	15	1	96.6113	86.3041	24.5753	163.849
3141033601	0	1	36	8	23.8048	-0.198436	4	0	0	0	4	0	2	2	4	0	115.959	103.792	0	131.178
3141033801	0	1	36	12	25.6055	-0.349526	0	1	0	0	4	3	5	4	12	0	138.554	91.0192	3.78082	351.301
3141033901	0	1	51	16	27.6493	2.09837	0	0	0	0	1	0	0	11	11	1	90.7897	124.052	230	252.795
3141033902	0	2	46	12	24.677	2.09837	0	0	0	0	1	0	6	7	13	1	24.9634	23.8679	98.3014	102.932
3141034002	0	2	50	8	33.8741	0.842889	0	0	1	2	1	0	5	10	15	1	42.0857	58.8548	32.7671	41.589
3141034101	0	1	59	12	24.977	0.84061	2	1	0	0	1	1	9	8	18	1	84.4962	9.69863	15.1233	35.1233
3141034201	0	1	44	6	28.089	-0.397529	3	0	0	0	5	8	9	0	17	0	78.7904	8.84384	12.6027	51.6712
3141034302	0	2	38	8	31.6346	-0.230512	0	0	0	0	1	5	3	6	14	1	12.6343	13.6767	32.7671	40.9863
3141034402	0	2	53	16	26.1856	1.30764	0	0	0	0	1	0	0	12	12	1	40.1597	18.5342	115	118.205
3141034501	0	1	56	12	22.9111	1.33721	2	1	0	0	5	0	32	0	32	0	167.442	68.2329	98.3014	954.986
3141034602	0	2	44	3	30.0781	0.842889	0	0	0	0	4	0	4	11	15	0	56.2289	51.3699	32.7671	81.3151
3141034701	0	1	66	6	29.9616	0.33991	1	0	0	0	4	1	14	0	15	0	33.7858	23.9212	8.19178	10.0822
3141034802	0	2	42	9	30.116	0.80694	0	0	0	0	4	1	2	7	10	0	28.6234	63.0795	15.1233	29.9726
3141035002	0	2	53	12	47.9625	0.641771	0	0	1	3	1	8	11	3	22	1	16.91	1.15068	3.78082	47.8904
3141035102	0	2	48	8	26.4548	0.777367	0	0	0	0	2	0	6	12	18	1	19.1081	8.84932	3.15068	13.2329
3141035301	0	1	43	11	27.2509	1.40512	0	0	0	0	4	2	14	3	19	0	75.8696	24.6507	7.56164	53.589
3141035501	0	1	47	11	20.8209	0.777367	2	0	0	0	2	0	6	0	6	1	40.9919	27.0959	7.56164	51.0411
3141035903	0	2	48	12	28.5075	0.777367	0	0	0	0	2	0	2	4	6	1	33.4158	4.8	7.56164	47.8904
3141036201	0	1	55	5	22.5832	0.239022	0	0	0	0	1	0	7	8	15	1	25.9686	32.4384	0	113.425
3141036202	0	2	47	12	23.38	1.90582	0	0	0	0	1	0	7	9	16	1	31.3473	61.4575	0	19.6438
3141036301	0	1	42	5	28.075	-0.359158	0	0	0	0	1	2	15	3	20	1	50.0131	9.9726	0	65.5342
3141036401	0	1	57	16	21.2341	0.80694	0	0	0	0	3	0	7	4	11	1	56.9594	35.7808	7.56164	49.7808
3141036402	0	2	51	12	25.3069	0.80694	0	0	0	0	1	0	9	5	14	1	89.7815	41.5342	0	34.0548
3141036502	0	2	46	2	35.0589	-0.323209	0	0	0	0	1	0	10	0	10	1	8.11105	13.5342	0	32.7671
3141036801	0	1	52	12	27.5395	0.415554	1	1	0	0	5	0	12	5	17	0	156.19	110.932	0	72.6233
3141036802	0	2	43	7	28.3531	0.415554	0	0	0	0	5	0	5	4	9	0	33.3295	5.42466	0	15.1233
3141037301	0	1	64	18	30.2657	2.65821	1	0	0	0	1	0	21	3	24	1	9.64902	3.12329	0	8.84932
3141037401	0	1	51	4	29.3947	-1.21757	0	0	0	0	1	2	9	0	11	1	215.843	30.7808	3.78082	708.904
3141037402	0	2	53	4	33.7658	-0.826188	0	0	0	0	5	1	15	0	16	0	76.6672	2.52055	0	1.89041
3141037501	0	1	38	10	24.9202	-0.359158	4	0	0	0	1	9	8	0	17	1	76.1342	25.8767	32.7671	105.863
3141037602	0	2	35	3	36.6285	0.33991	0	0	0	0	4	2	7	0	9	0	45.0403	13.0959	0	7.56164
3141037701	0	1	43	11	32.1261	0.206945	2	1	0	0	5	2	8	4	14	0	202.112	377.959	0	328.356
3141037801	0	1	49	12	22.6242	1.30764	0	0	0	0	4	0	1	9	10	0	69.7329	20	16.3836	35.9452
3141037802	0	2	41	12	23.9859	0.777367	0	0	0	0	1	1	0	12	13	1	23.6531	29.4795	0	3.78082
3141038201	0	1	39	5	25.5565	0.236518	0	0	0	0	4	0	9	0	9	0	90.497	16.274	0	65.5342
3141038202	0	2	35	4	27.9461	-0.154868	0	0	0	0	1	2	11	0	13	1	69.748	43.4932	0	492.767
3141038503	0	2	37	16	21.0825	0.737218	0	0	0	0	2	1	6	6	13	1	30.1348	28.9862	10.9224	12.8128
3141038602	0	2	42	4	33.3083	0.80694	0	0	0	0	4	2	3	1	6	0	51.2747	53.9178	0	199.123
3141038702	0	2	52	5	38.9543	-0.826188	0	0	0	0	5	3	16	2	21	0	27.3098	12.1498	0	11.3425
3141038801	0	1	45	3	25.9516	0.236518	0	0	0	0	4	2	6	2	10	0	89.0682	86.9589	0	8.82192
3141038802	0	2	40	9	36.6285	0.236518	0	0	0	0	5	3	3	7	13	0	3.25012	0.328767	0	1.26027
3141039101	0	1	37	8	30.0041	0.272467	0	0	0	0	1	1	1	4	6	1	44.676	31.0685	24.5753	47.2603
3141039401	0	1	43	14	26.6436	0.242895	0	0	0	0	1	0	6	6	12	1	70.8822	43.9452	2.52055	6.93151
3141039402	0	2	36	5	35.6099	0.242895	0	0	0	0	1	4	8	7	19	1	47.2443	31.3014	0	24.6027
3141039602	0	2	35	18	26.3702	0.813317	0	0	0	0	1	0	4	10	14	1	38.6	95.9863	230	231.26
3141039802	0	2	46	14	26.7855	0.33991	0	0	0	0	2	0	2	8	10	1	75.4815	54.6301	7.56164	15.1233
3141039901	0	1	44	12	30.7599	1.52976	0	0	0	0	2	1	14	4	19	1	36.1177	32.3836	15.1233	88.2192
3141039902	0	2	43	16	20.8229	1.52976	0	0	0	0	1	0	3	12	15	1	34.4734	9.89041	32.7671	44.1096
3141040101	0	1	50	12	22.5827	1.30764	2	0	0	0	1	3	14	3	20	1	89.8625	17.8082	0	7.56164
3141040102	0	2	51	12	25.3444	1.30764	0	0	1	1	1	0	2	9	11	1	49.0934	27.0822	32.7671	36.5479
3141040201	0	1	56	0	24.3911	0.206945	3	0	0	0	2	3	11	0	14	1	73.8229	11.3973	0	65.5342
3141040301	0	1	48	7	29.4107	0.33991	2	0	0	0	1	5	16	0	21	1	124.1	52.7603	15.1233	80.7123
3141040302	0	2	42	16	31.3798	0.33991	0	0	0	0	2	0	2	7	9	1	35.999	23.726	10.9224	33.6073
3141040402	0	2	43	16	27.1111	1.50019	0	0	0	0	3	0	3	18	21	1	30.2789	14.137	15.1233	45.5342
3141040601	0	1	46	12	28.6927	1.90582	0	1	0	0	1	0	4	12	16	1	65.5745	23.3699	32.7671	197.26
3141040602	0	2	44	16	25.721	1.90582	0	0	0	0	1	0	1	11	12	1	34.851	38.4795	65.5342	99.6164
3141040702	0	2	36	8	27.5312	0.310337	0	0	0	0	5	0	0	5	5	0	54.2102	43.274	0	16.4384
3141040901	0	1	50	14	25.4987	0.272467	0	0	0	0	5	0	4	28	32	0	5.95305	12.8356	15.1233	30.2466
3141040902	0	2	42	14	23.6799	0.272467	0	0	0	0	1	0	1	8	9	1	35.6722	21.3973	16.3836	20.1644
3141041102	0	2	44	14	36.4525	1.33721	0	0	0	0	5	2	8	0	10	0	22.5436	16.3288	0	3.78082
3141041201	0	1	46	16	26.5118	0.777367	0	0	0	0	2	0	7	3	10	1	56.0137	44.1699	0	0.109589
3141041202	0	2	41	18	20	0.777367	0	0	0	0	1	0	0	12	12	1	4.63395	3.9863	0	0
3141041302	0	2	46	8	26.8977	-0.790238	0	0	0	0	1	2	8	8	18	1	24.9268	54.2192	32.7671	43.1781
3141041501	0	1	50	8	27.9219	0.206945	1	0	0	0	5	9	16	0	25	0	126.737	61.2603	30.2466	103.507
3141041602	0	2	48	5	44.9872	-1.40109	0	0	0	0	2	1	12	0	13	1	55.1186	18.2466	15.1233	30.2466
3141041701	0	1	62	0	26.5661	-1.39471	0	0	0	0	4	0	27	0	27	0	85.3456	26.5205	0	131.068
3141042001	0	1	35	6	23.4429	0.80694	1	0	0	0	1	5	2	0	7	1	29.184	28.2049	24.5753	28.3562
3141042302	0	2	50	12	32.7588	-1.82205	0	0	0	0	1	3	3	3	9	1	25.4165	3.12329	22.6849	26.4658
3141042401	0	1	35	12	28.8811	0.206945	0	0	0	0	4	0	1	4	5	0	39.4198	33.6438	32.7671	36.8767
3141042501	0	1	55	12	27.4756	2.62864	0	0	1	4	1	2	0	8	10	1	19.6079	16.8493	0	2.84932
3141042502	0	2	47	12	25.1039	1.51232	0	0	0	0	2	0	6	9	15	1	53.6782	27.2192	3.15068	6
3141042601	0	1	57	6	26.4225	0.310337	2	0	0	0	1	4	25	0	29	1	46.3742	45.6301	32.7671	49.8082
3141042602	0	2	49	5	25.8448	0.777367	0	0	0	0	1	1	6	14	21	1	47.0507	21.9178	16.3836	51.6712
3141043001	0	1	55	16	28.9396	0.842889	1	0	0	0	1	0	10	5	15	1	71.135	15.8356	15.1233	81.3151
3141043002	0	2	54	12	32.6618	0.842889	0	0	0	0	2	2	0	8	10	1	41.9964	9.0411	98.3014	99.726
3141043201	0	1	59	8	31.3265	1.44107	1	1	0	0	4	0	8	0	8	0	56.0533	9.19178	0	113.479
3141043202	0	2	56	2	40.6123	1.4115	0	0	0	0	4	0	1	2	3	0	59.4654	10.6986	0	233.781
3141043302	0	2	52	5	32.0312	-0.826188	0	0	0	0	4	0	5	8	13	0	53.8679	61.3699	0	6.9589
3141043902	0	2	39	5	27.3045	-0.260085	0	0	0	0	4	3	7	2	12	0	51.4222	41.3699	0	32.7671
3141044002	0	2	47	5	31.2394	-0.293636	0	0	0	0	1	2	11	5	18	1	21.4586	42.5753	7.56164	7.56164
3141044202	0	2	53	12	30.2963	1.93539	0	0	0	0	1	2	12	12	26	1	31.6325	13.7808	0	7.56164
3141044501	0	1	42	8	24.1357	0.777367	3	1	0	0	1	2	9	5	16	1	129.137	48.2295	24.5753	287.342
3141044602	0	2	49	16	27.4449	0.813317	0	0	0	0	1	0	1	4	5	1	14.3041	32.2329	0	3.78082
3141044702	0	2	38	12	23.1473	-0.826188	0	0	1	3	2	5	14	3	22	1	46.7623	19.1096	0	71.2329
3141045002	0	2	50	12	27.9421	2.16389	0	0	0	0	1	0	3	12	15	1	17.3549	22.6301	115	115
3141045102	0	2	47	7	28.7457	0.415554	0	0	0	0	5	0	16	1	17	0	34.0267	11.3973	32.7671	32.7671
3141045202	0	2	46	5	33.7693	-0.963633	0	0	0	0	4	3	7	0	10	0	38.6787	1.88959	0	0.0273973
3141045301	0	1	54	4	24.093	-0.359158	3	4	0	0	5	0	32	0	32	0	187.683	113.438	98.3014	98.3014
3141045701	0	1	69	18	29.5834	2.65821	1	0	0	0	1	1	12	0	13	1	58.3465	1.15068	0	0
3141045901	0	1	50	5	29.5684	0.777367	1	0	0	0	5	0	32	0	32	0	51.4264	0.328767	0	32.7671
3141046201	0	1	58	16	23.5883	0.777367	1	0	0	0	1	0	10	7	17	1	196.484	124.329	0	0.328767
3141046301	0	1	44	5	26.8923	-0.230512	0	0	0	0	4	4	8	0	12	0	53.3303	65.5342	15.1233	22.6849
3141046302	0	2	42	5	30.2457	-0.230512	0	0	0	0	1	0	3	3	6	1	18.3135	20.9315	0	7.56164
3141046401	0	1	38	14	23.0609	2.06003	2	0	0	0	4	0	4	8	12	0	76.0663	27.2877	2.52055	150.877
3141046502	0	2	45	14	31.9805	0.777367	0	0	0	0	1	1	7	9	17	1	19.5947	34.7671	0	66.8493
3141046601	0	1	57	8	30.8112	-0.359158	0	0	0	0	4	2	6	5	13	0	6.43392	3.45205	1.89041	9.45205
3141046602	0	2	51	9	30.5574	-0.359158	0	0	0	0	2	0	4	11	15	1	0.538915	1.64384	1.89041	1.89041
3141046702	0	2	60	4	31.2488	0.777367	0	0	0	0	4	4	9	2	15	0	61.8779	58.6411	0	147.452
3141046803	0	2	36	16	21.0828	0.33991	0	0	0	0	1	0	3	0	3	1	22.6216	20.1041	0	0
3141046903	0	2	39	9	31.5776	0.310337	0	0	1	4	1	1	3	1	5	1	41.6444	25.4795	0	46.6301
3141047001	0	1	46	4	21.3276	-0.299931	2	0	0	0	1	3	5	10	18	1	109.521	32.7671	7.56164	15.1233
3141047002	0	2	38	12	26.5597	-1.15203	0	0	0	0	4	0	2	6	8	0	46.4927	19.8767	0	7.56164
3141047201	0	1	56	6	28.7354	0.247213	0	0	0	0	4	0	7	5	12	0	79.0366	14.2329	0	231.89
3141047301	0	1	36	16	23.7228	0.943715	0	0	0	0	1	1	1	5	7	1	81.0364	19.6027	3.78082	44.1096
3141047401	0	1	43	16	28.4005	0.171115	0	4	0	0	5	0	4	4	8	0	62.2126	10.5753	22.6849	47.2603
3141047602	0	2	41	5	25.3902	-1.61026	0	0	1	4	5	0	9	2	11	0	43.5951	29.7808	16.3836	28.3836
3141047801	0	1	44	16	27.3206	1.40512	1	0	0	0	4	0	2	5	7	0	43.3384	7.17808	0	40.3288
3141047901	0	1	52	12	27.7447	1.37555	0	0	0	0	1	1	2	2	5	1	50.6861	29.0411	0	7.56164
3141048102	0	2	39	0	27.3672	0.415554	0	0	0	0	2	0	4	2	6	1	72.0192	31.6027	27.3059	31.7443
3141048202	0	2	40	11	23.3067	1.30764	0	0	1	4	1	0	2	7	9	1	21.2622	14.0603	6.30137	10.7123
3141048301	0	1	36	8	30.1139	-0.293636	1	0	0	0	1	0	1	7	8	1	153.484	95.1781	8.19178	73.8904
3141048402	0	2	45	14	30.8463	0.80694	0	0	0	0	1	0	6	10	16	1	20.5106	15.2877	16.3836	31.6164
3141048701	0	1	35	12	0	1.56343	2	0	0	0	5	3	6	0	9	0	65.7244	8.13699	7.56164	30.9041
3141049102	0	2	57	18	21.3578	0.777367	0	0	0	0	1	3	6	6	15	1	62.1973	19.2192	3.15068	17.0137
3141049302	0	2	35	14	32.5801	0.777367	0	0	0	0	4	6	10	3	19	0	24.6688	20.2466	0	8.9863
3141049402	0	2	36	9	28.5805	1.40512	2	0	0	0	2	0	3	12	15	1	160.469	76.3288	32.7671	298.384
3141049601	0	1	49	12	26.3329	2.03046	0	0	0	0	1	1	9	6	16	1	33.7581	18.411	2.52055	34.0822
3141049602	0	2	44	12	26.5597	1.30764	0	0	0	0	1	0	7	14	21	1	45.4684	23.3425	11.3425	29.3151
3141050001	0	1	46	12	40.2183	1.52976	0	0	0	0	4	0	8	9	17	0	26.1138	10.3014	1.89041	26.4658
3141050002	0	2	45	14	29.8739	0.80694	0	0	0	0	1	0	1	8	9	1	33.0452	7.17808	0	0
3141050102	0	2	47	5	35.5976	-0.760666	0	0	0	0	4	0	16	2	18	0	4.5301	7.83562	0	7.56164
3141050301	0	1	57	12	24.5614	1.90582	2	4	0	0	3	5	0	5	10	1	72.2763	40.4247	0	108.301
3141050502	0	2	57	12	34.0285	-0.359158	0	0	0	0	1	0	1	2	3	1	49.6442	7.68493	3.78082	13.2877
3141050701	0	1	62	7	28.6171	0.200687	1	1	0	0	5	2	24	0	26	0	10.3554	5.78082	7.56164	22.6849
3141050702	0	2	56	5	25.9431	0.834698	0	0	1	4	5	0	4	4	8	0	48.3408	30.8493	7.56164	80.6575
3141050901	0	1	44	0	31.9602	-0.834987	2	0	0	0	5	3	7	0	10	0	92.5191	13.6438	0	113.425
3141050902	0	2	41	0	38.8023	-0.304714	0	0	0	0	1	3	8	0	11	1	94.8268	30.3288	0	131.068
3141051001	0	1	56	12	19.1571	0.777367	2	1	0	0	5	6	24	0	30	0	16.7387	6.57534	3.78082	11.3425
3141051002	0	2	49	11	30.8642	0.172893	0	0	0	0	2	0	11	1	12	1	56.4111	55.6027	5.46119	136.53
3141051102	0	2	56	11	29.865	0.777367	0	0	0	0	1	2	2	6	10	1	27.3853	13.5342	1.89041	10.0822
3141051201	0	1	57	9	26.6436	0.777367	0	0	0	0	2	4	12	0	16	1	80.056	48.8493	16.3836	114.685
3141051301	0	1	47	7	24.6097	1.06273	0	0	0	0	4	2	14	0	16	0	65.8977	39.9178	16.3836	51.6712
3141051501	0	1	47	7	29.5822	1.30764	2	0	0	0	4	8	6	0	14	0	45.8447	10.9589	0	106.521
3141051601	0	1	36	19	38.7397	1.50019	0	0	0	0	4	0	4	4	8	0	69.8019	27.6164	3.15068	76.3014
3141051701	0	1	35	12	29.4455	2.65821	3	1	0	0	1	0	7	3	10	1	212.638	102.616	10.9224	436.895
3141051801	0	1	35	12	24.6914	2.03046	2	0	0	0	2	1	8	5	14	1	70.2191	42.0274	0	68.0342
3141051901	0	1	59	9	25.9516	0.813317	0	0	0	0	1	0	8	6	14	1	3.97873	5.9726	0	0
3141051902	0	2	52	5	38.1329	0.813317	0	0	1	4	2	0	2	9	11	1	25.8639	2.57534	0	15.1233
3141052101	0	1	50	5	32.7919	-0.403788	0	4	0	0	1	0	8	0	8	1	69.0736	9.0411	65.5342	105.863
3141052102	0	2	54	0	34.209	-0.934061	0	0	0	0	1	2	13	0	15	1	75.5183	9.69863	0	40.3288
3141052202	0	2	39	12	24.3062	-2.80078	0	0	0	0	4	4	2	0	6	0	61.4775	24.0548	0	131.068
3141052601	0	1	50	14	21.9774	1.90582	0	0	0	0	1	0	2	1	3	1	59.0108	55.6986	98.3014	166.685
3141052602	0	2	48	12	26.0714	2.62864	0	0	0	0	2	0	2	9	11	1	27.1076	19.7808	57.5	66.3767
3141052901	0	1	44	12	23.5102	0.777367	0	0	0	0	1	0	3	13	16	1	49.8572	3.45205	0	0.164384
3141052902	0	2	39	16	22.7583	0.777367	0	0	0	0	2	0	2	9	11	1	19.0699	12.7671	0	8.21918
3141053001	0	1	44	14	28.3266	0.270188	1	0	0	0	1	0	1	1	2	1	20.6364	6.57534	7.56164	11.3425
3141053101	0	1	35	16	31.1374	1.37555	0	0	0	0	4	0	4	10	14	0	64.1274	11.9452	15.1233	18.9041
3141053201	0	1	48	12	25.2092	0.777367	0	0	0	0	1	1	2	2	5	1	0.825929	0.328767	0	7.58904
3141053202	0	2	43	5	27.9873	-0.750544	0	0	0	0	3	1	13	4	18	1	27.9709	16.2329	0	51.7808
3141053302	0	2	39	16	41.66	0.842889	0	0	0	0	1	0	6	7	13	1	41.5972	61.9315	3.15068	28.411
3141053601	0	1	43	4	21.1075	-0.359158	3	0	0	0	1	8	16	2	26	1	61.0754	25.4795	32.7671	131.068
3141053602	0	2	43	0	30.7653	-1.14323	0	0	0	0	1	3	8	3	14	1	22.1312	12.6575	0	7.56164
3141053901	0	1	36	12	31.7488	0.80694	0	0	0	0	1	0	2	5	7	1	23.7638	33.9178	8.19178	12.6301
3141054001	0	1	50	0	23.4219	-1.54968	3	0	0	0	5	6	20	0	26	0	107.323	22.8904	0	460
3141054102	0	2	53	9	28.4724	1.30764	0	0	0	0	3	0	7	4	11	1	7.74095	4.76712	16.3836	16.3836
3141054202	0	2	41	16	30.2292	0.805126	0	0	0	0	2	0	0	15	15	1	35.2048	36.0137	1.26027	66.9041
3141054401	0	1	44	18	24.529	2.03046	0	0	0	0	1	0	7	3	10	1	28.9877	31.0137	3.78082	11.6712
3141054402	0	2	42	16	28.4873	2.03046	0	0	0	0	1	2	8	5	15	1	40.5535	12.4384	0	5.0411
3141054601	0	1	41	16	30.5625	1.30764	1	0	0	0	1	0	1	6	7	1	78.9183	90.8219	0	11.0411
3141054701	0	1	57	14	34.7178	1.93539	2	0	0	0	1	0	4	8	12	1	80.2458	40.8756	98.3014	98.9589
3141055201	0	1	49	8	21.988	0.777367	0	0	1	4	5	4	7	5	16	0	116.327	46.3973	0	40.4932
3141055301	0	1	45	12	25.3918	2.03046	0	0	1	2	4	0	3	3	6	0	63.9026	43.5068	0	134.904
3141055401	0	1	40	12	28.9949	0.777367	3	0	1	4	5	3	9	0	12	0	70.0773	8.54795	0	6.63014
3141055601	0	1	36	16	30.3126	1.50019	2	0	0	0	1	1	11	6	18	1	186.502	129.904	3.78082	31.0594
3141056101	0	1	61	6	27.3982	0.769295	3	1	0	0	5	0	16	0	16	0	91.6451	62.3562	32.7671	87.0137
3141056302	0	2	43	7	27.6616	0.777367	0	0	0	0	2	0	0	1	1	1	25.2876	19.7671	0	15.1233
3141056402	0	2	48	12	28.7347	0.202465	0	0	0	0	3	4	12	6	22	1	17.2995	14.1918	7.56164	26.4658
3141056501	0	1	49	4	28.3604	0.737218	0	1	0	0	5	12	12	0	24	0	50.5653	7.23288	3.78082	26.4658
3141056502	0	2	41	5	28.8589	0.737218	0	0	0	0	1	1	4	5	10	1	17.7368	8.32877	98.3014	114.685
3141056601	0	1	46	19	18.831	2.12794	0	0	0	0	1	0	3	4	7	1	91.0462	28	7.56164	22.8493
3141056602	0	2	45	14	34.7206	1.37555	0	0	0	0	1	0	6	0	6	1	3.74969	7.72603	65.5342	65.5342
3141056802	0	2	37	16	25.5548	1.50019	0	0	0	0	1	0	10	10	20	1	121.987	179.589	32.7671	89.6438
3141057302	0	2	60	0	20.0777	-1.7861	0	0	0	0	2	3	5	5	13	1	13.6178	18.2466	0	1.89041
3141057401	0	1	49	12	25.4219	1.33721	0	0	0	0	2	0	9	4	13	1	77.4786	67.7507	7.56164	109.644
3141057602	0	2	42	12	34.2656	0.777367	0	0	0	0	1	2	1	2	5	1	67.3596	106.704	0	16.7123
3141057801	0	1	39	5	23.1473	-0.359158	3	0	0	0	4	2	6	0	8	0	133.842	67.0055	10.9224	125.662
3141058102	0	2	58	0	39.8586	-0.397529	0	0	0	0	2	1	11	0	12	1	74.5605	81.1342	0	15.1233
3141058401	0	1	67	0	25.3515	-2.40809	0	0	0	0	4	4	8	0	12	0	#NULL!	#NULL!	#NULL!	#NULL!
3141058501	0	1	41	16	23.3011	1.93539	2	0	0	0	2	2	6	10	18	1	110.629	45.2877	0	131.068
3141058502	0	2	35	12	27.5802	1.93539	0	0	0	0	3	0	5	11	16	1	99.9925	24.4932	49.1507	99.2466
3141072101	0	1	51	9	32.7694	-0.293636	0	0	0	0	5	3	14	2	19	0	117.635	32.3041	0	310.658
3141078302	0	2	36	8	31.7189	1.37555	0	0	0	0	4	0	0	2	2	0	30.1085	13.4904	0	7.56164
3141078503	0	2	52	14	28.4823	-0.219817	0	0	0	0	1	2	6	7	15	1	27.5972	8.99452	0	0
3141078602	0	2	51	5	29.271	1.30764	0	0	0	0	1	0	1	19	20	1	17.2999	20.2685	24.5753	32.137
3141078801	0	1	40	19	29.1782	1.37555	0	0	0	0	4	4	3	7	14	0	78.8785	9.86301	8.19178	49.1781
3141078802	0	2	37	12	27.9413	0.777367	0	0	0	0	4	0	2	9	11	0	75.167	41.8219	8.19178	15.9178
3141078902	0	2	39	7	27.1416	0.777367	0	0	0	0	1	1	3	11	15	1	92.0306	28.1699	1.26027	25.2603
3141079001	0	1	47	18	31.7435	1.50019	0	0	0	0	3	0	1	8	9	1	95.565	20.4822	0	18.9041
3141079002	0	2	41	16	21.8251	0.777367	0	0	0	0	2	0	0	8	8	1	57.439	4.43836	27.3059	258.731
3141079101	0	1	58	12	26.5155	0.737218	1	1	0	0	4	3	11	5	19	0	71.381	88.3342	0	17.6712
3141079201	0	1	41	12	26.8811	-0.266343	1	1	0	0	1	1	2	3	6	1	47.6249	37.8082	8.19178	204.795
3141079401	0	1	37	12	28.1034	0.310337	0	0	0	0	1	4	3	5	12	1	86.4189	63.5342	7.56164	41.6712
3141079601	0	1	39	11	24.6034	-0.194563	3	1	0	0	5	1	24	1	26	0	135.763	29.063	16.3836	147.452
3141079602	0	2	36	9	33.0142	-0.230512	0	0	1	2	1	3	10	3	16	1	103.089	74.0712	1.89041	312.548
3141079701	0	1	48	5	24.3645	0.171115	2	1	0	0	1	2	4	25	31	1	58.3146	11.1233	16.3836	23.9452
3141080103	0	2	35	12	27.4256	0.211264	0	0	1	4	5	1	5	3	9	0	150.954	34.0603	0	32.7671
3141080201	0	1	40	11	34.3506	-1.54968	0	0	0	0	5	4	7	0	11	0	46.169	20.5151	0	131.068
3141080301	0	1	52	5	20.5682	-0.323209	0	1	0	0	4	4	7	12	23	0	57.9659	19.4247	19.1142	99.7717
3141080302	0	2	42	6	33.0939	0.777367	0	0	1	4	5	0	2	12	14	0	11.9821	9.01918	65.5342	98.3014
3141080501	0	1	70	5	32.6651	-1.27107	0	0	0	0	4	6	18	0	24	0	34.635	30.2685	32.7671	65.5342
3141080701	0	1	38	9	26.6974	0.914143	0	1	1	4	1	0	3	0	3	1	114.024	51.4712	16.3836	54.3014
3141080801	0	1	46	10	21.6931	-0.329586	0	0	0	0	4	0	11	1	12	0	74.3867	53.4247	8.19178	56.0822
3141080902	0	2	62	12	24.9927	1.93539	0	0	0	0	1	0	6	12	18	1	17.4743	5.70329	7.56164	40.3288
3141081201	0	1	61	2	27.6231	0.777367	0	0	0	0	5	3	15	2	20	0	60.8404	19.9041	7.56164	168.457
3141081202	0	2	49	7	31.6406	0.813317	0	0	0	0	4	2	10	7	19	0	34.8606	24.6548	0	10.7123
3141081301	0	1	37	7	22.5973	-0.826188	1	4	0	0	4	1	1	1	3	0	65.9626	22.7068	16.3836	26.5753
3141081501	0	1	50	4	36.3479	-1.98713	1	0	0	0	4	1	25	0	26	0	49.6261	21.6986	3.78082	70.5753
3141081502	0	2	45	2	28.6973	-1.188	0	0	1	4	5	4	10	0	14	0	31.5373	21.3178	32.7671	99.5616
3141081701	0	1	55	5	26.5761	0.777367	0	0	0	0	1	2	6	5	13	1	36.8343	25.5644	7.56164	22.7123
3141081801	0	1	46	2	23.9913	-0.43336	0	0	0	0	5	8	17	0	25	0	67.3201	25.4247	7.56164	113.425
3141081902	0	2	44	7	33.9768	-1.33659	0	0	0	0	2	3	10	4	17	1	23.3988	5.58904	16.3836	16.3836
3141082301	0	1	45	5	27.0402	-1.19722	2	0	0	0	5	15	5	0	20	0	52.0343	3.45205	0	8.21918
3141082302	0	2	38	4	27.3189	-0.61118	0	0	1	2	4	12	10	0	22	0	20.0098	6.50959	7.56164	8.84932
3141082402	0	2	55	2	30.4577	0.242895	0	0	0	0	4	0	5	4	9	0	8.13548	14.7671	0	0
3141082901	0	1	47	12	26.9064	1.33721	0	0	0	0	4	0	14	4	18	0	135.125	75.0438	24.5753	49.7808
3141083101	0	1	40	5	31.8242	-0.909252	0	0	0	0	5	2	11	1	14	0	42.7529	7.54521	0	32.7671
3141083202	0	2	45	6	42.0576	-0.846128	0	0	0	0	3	2	17	0	19	1	24.2106	26.2795	32.7671	98.3014
3141083401	0	1	37	12	22.2401	-1.41223	2	0	0	0	4	2	4	14	20	0	92.1976	8.05479	32.7671	47.8904
3141083501	0	1	40	8	26.9247	0.777367	0	0	0	0	4	3	8	8	19	0	206.589	22.6849	15.1233	154.525
3141083801	0	1	37	5	32.2531	0.363661	1	0	0	0	2	0	0	12	12	1	38.3894	25.7534	32.7671	76.8767
3141083802	0	2	38	12	27.1968	-0.359158	0	0	0	0	1	0	2	18	20	1	63.9255	5.42466	16.3836	34.0274
3141084002	0	2	63	5	28.6237	0.777367	2	0	0	0	1	0	20	0	20	1	18.1027	6.79452	32.7671	67.1233
3141084102	0	2	53	12	19.3056	-0.329968	0	0	0	0	1	0	2	12	14	1	101.565	75.3836	0	363.918
3141084202	0	2	49	5	30.343	1.01373	0	0	0	0	4	2	13	9	24	0	27.1491	11.2219	8.19178	16.411
3141084402	0	2	40	10	23.8623	0.80694	0	0	0	0	4	0	17	6	23	0	119.084	32.9425	7.56164	238.192
3141084601	0	1	35	12	36.0854	1.46004	0	0	0	0	4	4	7	8	19	0	16.7014	10.4384	7.56164	8.19178
3141084701	0	1	39	8	21.9354	0.777367	3	1	0	0	5	6	10	2	18	0	39.4515	4.40548	0	15.1233
3141084702	0	2	39	12	30.4875	1.30764	1	0	0	0	1	6	5	7	18	1	38.8749	8.27397	0	1.26027
3141084801	0	1	49	16	27.3275	0.84061	0	0	1	4	4	3	5	0	8	0	44.4605	3.40274	15.1233	47.8904
3141084802	0	2	39	12	31.6346	0.84061	0	0	0	0	4	4	6	0	10	0	18.2494	5.98356	3.78082	42.2466
3141084901	0	1	40	12	28.2231	-1.41223	0	0	0	0	1	1	5	10	16	1	98.5472	7.04932	8.19178	107.753
3141084902	0	2	35	9	23.8546	-1.41223	0	0	0	0	1	1	4	4	9	1	26.8696	9.25753	0	15.7534
3141085002	0	2	37	12	26.805	0.375859	0	0	1	4	2	0	6	8	14	1	13.4115	22.9041	1.89041	2.21918
3141085401	0	1	38	18	29.0938	0.310337	1	1	1	3	1	2	17	2	21	1	88.1757	6.90411	2.52055	200.384
3141085702	0	2	53	8	29.0006	-0.479994	0	0	0	0	1	0	8	14	22	1	14.803	10.3123	7.56164	27.7808
3141085801	0	1	57	8	29.8568	0.346287	0	0	1	4	2	0	3	14	17	1	30.0295	18.4384	0	32.7671
3141085802	0	2	46	9	37.0592	0.346287	0	0	1	4	1	0	6	15	21	1	44.8846	23.4909	0	8.19178
3141085901	0	1	38	7	18.8421	-1.38266	0	0	0	0	3	8	12	0	20	1	24.333	44.4521	0	0
3141086002	0	2	58	5	28.8351	-1.11366	0	0	1	1	5	0	11	5	16	0	11.8367	3.18904	0	32.7671
3141086201	0	1	56	8	26.0754	-0.359158	1	0	0	0	2	1	7	7	15	1	24.6227	7.5726	3.78082	12
3141086202	0	2	48	8	31.6594	-0.750544	0	0	0	0	4	2	11	8	21	0	26.5726	14.3562	0	15.1233
3141086501	0	1	43	16	25.6664	0.777367	0	1	0	0	1	0	3	7	10	1	102.602	17.137	0	17.6712
3141086502	0	2	36	14	26.1088	0.777367	0	0	0	0	2	0	0	0	0	1	26.2399	22.5096	13.653	85.8174
3141086601	0	1	40	7	29.2235	0.771109	2	4	0	0	1	3	11	7	21	1	71.2249	21.2192	32.7671	83.8356
3141086701	0	1	49	3	25.3296	0.33991	0	0	0	0	4	0	14	0	14	0	121.394	25.0411	32.7671	266.548
3141087001	0	1	47	10	23.552	0.80694	0	1	0	0	4	3	9	3	15	0	59.2559	12.2247	24.5753	32.8767
3141087002	0	2	40	12	28.7268	0.80694	0	0	1	4	1	14	3	6	23	1	60.1233	23.474	10.9224	30.484
3141087302	0	2	57	0	33.6672	0.415554	0	0	0	0	5	5	10	0	15	0	34.5027	29.6027	0	0
3141087402	0	2	45	12	25.6408	-0.0810486	0	0	1	4	1	2	3	6	11	1	16.5644	12.3205	1.89041	1.89041
3141087501	0	1	39	12	24.7289	-1.43066	3	1	0	0	4	8	14	0	22	0	137.634	21.4247	0	73.7534
3141087701	0	1	65	7	21.2585	-0.359158	1	0	0	0	1	13	14	0	27	1	43.3377	26.7397	2.52055	12
3141087801	0	1	52	16	30.2663	0.270188	0	0	0	0	1	0	2	6	8	1	63.3646	22.674	16.3836	180.877
3141087802	0	2	41	14	23.4469	0.84061	0	0	0	0	1	1	5	11	17	1	51.7404	12.8548	65.5342	128.548
3141087902	0	2	39	12	34.2876	-1.1336	0	0	0	0	1	2	3	0	5	1	31.8749	22.9644	0	65.5342
3141088202	0	2	41	4	25.4579	-0.796616	0	0	0	0	1	6	8	0	14	1	86.4544	43.0411	32.7671	32.7671
3141088403	0	2	37	5	37.417	0.310337	0	0	0	0	4	2	2	1	5	0	33.2231	15.8466	3.78082	74.9863
3141088602	0	2	57	16	29.951	2.62864	0	0	0	0	2	0	6	0	6	1	29.576	31.0082	32.7671	35.6164
3141088702	0	2	46	5	28.7323	-0.184441	0	0	1	4	2	0	17	0	17	1	104.365	17.2603	0	98.3014
3141088901	0	1	48	4	25.7346	-0.826188	1	1	0	0	5	3	21	0	24	0	60.0954	15.5315	0	41.589
3141089001	0	1	39	13	25.0283	1.90582	2	1	0	0	2	0	2	8	10	1	71.6183	3.28767	57.5	296.377
3141089601	0	1	39	12	30.5828	0.211264	0	0	0	0	1	0	1	0	1	1	48.1751	12.8548	0	24.5753
3141089702	0	2	40	9	33.5774	-0.826188	0	0	0	0	2	0	3	8	11	1	47.5845	18.389	3.15068	18.274
3141089901	0	1	64	4	26.0899	-0.359158	1	1	0	0	5	2	26	0	28	0	27.1599	24.8219	7.56164	64.274
3141090002	0	2	59	4	28.4259	0.945826	0	0	0	0	1	0	7	18	25	1	34.0033	9.25753	16.3836	26.7945
3141090201	0	1	44	12	26.5138	1.43879	2	1	0	0	2	2	5	10	17	1	81.1062	68.7534	95.8333	260.984
3141090402	0	2	39	12	28.9593	0.813317	0	0	0	0	4	0	6	8	14	0	27.0943	11.463	3.15068	67.4247
3141090501	0	1	35	12	21.8429	-0.295915	0	0	0	0	1	0	0	10	10	1	19.0524	18.3479	0	7.56164
3141090601	0	1	46	11	23.6312	1.30764	0	0	0	0	1	0	8	12	20	1	19.0537	11.7726	0	7.61644
3141090602	0	2	39	12	28.5251	0.777367	0	0	1	3	1	0	1	11	12	1	21.1208	30.7151	0	3.89041
3141090801	0	1	36	16	32.6215	1.52976	3	1	1	4	4	2	0	12	14	0	110.321	33.7753	0	196.603
3141090812	0	2	53	9	34.6343	0.842889	0	0	1	4	1	0	12	12	24	1	54.6365	4.60274	0	163.836
3141090901	0	1	37	14	27.6447	1.52976	0	0	0	0	5	1	2	1	4	0	34.2486	14.0055	0	90.1096
3141091002	0	2	46	16	26.0422	1.90582	0	0	0	0	4	15	6	6	27	0	82.3035	16.9973	0	32.7671
3141091101	0	1	70	14	26.9667	1.90582	0	0	0	0	1	0	13	8	21	1	19.4195	10.2192	16.3836	24.6027
3141091102	0	2	63	9	30.6613	1.4115	0	0	0	0	2	0	7	14	21	1	44.9138	19.5622	1.89041	171.425
3141091201	0	1	60	12	29.2597	2.62864	1	1	1	4	1	0	14	2	16	1	99.3794	15.5068	8.19178	241.041
3141091202	0	2	58	8	33.5537	0.302265	0	0	1	4	4	0	6	14	20	0	25.2058	39.4986	0	74.0822
3141091401	0	1	61	8	27.9696	-0.359158	0	0	0	0	4	4	18	0	22	0	22.5109	22.7342	3.78082	18.9041
3141091402	0	2	51	9	27.6185	0.777367	0	0	0	0	1	0	14	14	28	1	27.0877	30.6548	24.5753	38.7671
3141091601	0	1	70	14	24.6044	1.37555	0	0	0	0	5	3	17	0	20	0	31.92	5.47945	8.19178	30.8767
3141091603	0	1	37	16	17.9592	2.12794	0	0	0	0	1	0	10	4	14	1	37.1425	14.2055	8.19178	48.5205
3141091701	0	1	54	9	24.4654	1.04968	1	0	0	0	5	2	14	0	16	0	98.6437	4.0274	0	32.7671
3141091702	0	2	54	0	35.2001	0.842889	0	0	0	0	4	5	17	0	22	0	21.0143	3.45205	6.30137	13.863
3141091801	0	1	52	12	27.6364	0.80694	1	0	0	0	4	0	23	0	23	0	63.279	27.5616	3.78082	11.3425
3141092002	0	2	43	5	25.356	-0.963633	0	0	1	4	1	3	12	0	15	1	99.9286	31.3288	8.19178	8.84932
3141092102	0	2	54	0	24.0651	-1.94106	0	0	1	2	5	8	11	0	19	0	61.7119	31.6548	0	105.863
3141092201	0	1	44	16	27.5298	0.842889	2	0	1	4	1	1	7	11	19	1	65.2527	24.8356	0	9.58333
3141092202	0	2	40	15	30.1602	1.33721	0	0	0	0	1	0	4	7	11	1	66.7907	97.7452	0	15.1507
3141092301	0	1	63	12	31.9399	0.304544	0	0	0	0	1	0	8	16	24	1	20.6446	27	0	15.1233
3141092302	0	2	44	6	23.8682	0.798867	0	0	0	0	1	0	7	10	17	1	47.8226	4.66301	0	196.603
3141092401	0	1	57	5	28.2699	0.206945	3	0	1	4	5	6	17	0	23	0	55.118	16.5205	27.3059	134.648
3141092402	0	2	47	12	30.9497	0.206945	0	0	0	0	5	3	13	4	20	0	57.842	7.07945	115	122.562
3141092502	0	2	47	5	27.7099	0.842889	0	0	1	4	1	2	6	7	15	1	2.74827	5.38082	7.56164	10.137
3141092601	0	1	53	7	21.8943	0.80694	2	0	0	0	4	6	13	0	19	0	64.4764	34.9041	16.3836	31.5068
3141092602	0	2	41	5	21.5924	0.238414	0	0	0	0	4	2	8	12	22	0	102.121	29.6411	3.78082	8.19178
3141092702	0	2	38	8	28.7817	0.80694	0	0	0	0	1	0	5	6	11	1	7.93113	7.72603	32.7671	40.4384
3141092802	0	2	53	1	26.4302	-0.760666	0	0	0	0	1	0	10	7	17	1	6.86814	14.5699	0	1.26027
3141092901	0	1	48	16	25.9924	1.37555	0	0	0	0	1	1	8	6	15	1	30.6433	7.7589	16.3836	59.2329
3141092902	0	2	44	16	20.8937	1.37555	0	0	0	0	1	0	7	11	18	1	32.3379	4.01096	57.5	62.5411
3141093201	0	1	46	16	28.4658	1.33721	0	0	0	0	1	0	0	0	0	1	27.66	30.1781	0	15.6712
3141093301	0	1	48	0	26.6336	-0.796616	4	0	0	0	4	3	12	0	15	0	13.4859	5.26027	0	32.7671
3141093402	0	2	59	14	31.8433	1.90582	0	0	0	0	4	0	17	6	23	0	24.4162	9.54521	7.56164	37.8082
3141093601	0	1	39	16	29.1873	0.310337	0	0	0	0	5	0	4	0	4	0	13.2809	23.6164	0	22.6849
3141093801	0	1	36	12	29.9963	-0.826188	2	1	0	0	3	6	0	1	7	1	89.4396	6.96986	16.3836	98.3562
3141094001	0	1	46	9	39.284	0.777367	3	0	1	4	5	4	23	0	27	0	43.0101	5.09589	0	131.288
3141094002	0	2	38	7	28.1274	1.14315	0	0	1	4	4	1	3	6	10	0	9.8975	8.38356	0	36.0274
3141094302	0	2	50	12	28.2455	1.93539	0	0	0	0	4	0	6	11	17	0	19.721	12.6521	0	65.5342
3141094401	0	1	37	12	26.1054	-0.359158	0	0	0	0	2	0	4	4	8	1	35.8987	17.8192	16.3836	31.5068
3141094501	0	1	51	12	27.1769	1.90582	1	0	1	4	2	0	6	8	14	1	36.5258	14.9425	0	7.56164
3141094502	0	2	47	16	31.1634	1.37555	0	0	0	0	1	0	9	13	22	1	22.6892	17.7479	0	30.2466
3141094702	0	2	41	12	32.1461	1.30764	0	0	1	4	2	0	9	10	19	1	33.5952	20.3452	24.5753	85.726
3141094902	0	2	41	5	28.613	-0.230512	0	0	1	2	1	0	4	10	14	1	45.3246	10.4411	0	3.78082
3141095202	0	2	41	8	27.2787	0.310337	0	0	0	0	1	6	6	0	12	1	26.4122	40.2534	8.19178	92.7945
3141095301	0	1	43	16	24.5139	2.62864	1	0	0	0	1	0	0	5	5	1	31.5735	36.2247	0	15.4521
3141095401	0	1	56	8	25.3937	0.80694	2	0	0	0	4	2	11	0	13	0	69.049	15.3205	0	37.1781
3141095501	0	1	54	3	28.3833	-0.796616	2	1	0	0	5	6	11	0	17	0	29.2501	36.2466	0	15.1233
3141095601	0	1	37	16	25.157	1.90582	4	0	0	0	1	0	1	13	14	1	19.8951	9.05205	0	32.2192
3141095803	0	2	37	16	19.4203	-0.796616	0	0	0	0	3	0	11	9	20	1	55.1877	16.4438	7.56164	81.6438
3141095902	0	2	41	4	33.2374	0.777367	0	0	0	0	4	0	8	0	8	0	20.7726	5.26575	2.73059	101.032
3141096001	0	1	51	2	22.231	-0.230512	2	0	0	0	5	4	14	0	18	0	89.8066	42.4384	0	15.1233
3141096002	0	2	52	6	32.9746	-0.0514763	0	0	0	0	2	8	10	0	18	1	86.6297	35.1452	0	15.1233
3141096202	0	2	49	16	26.977	0.80694	0	0	0	0	1	0	7	14	21	1	82.0124	103.678	3.78082	62.5936
3141096302	0	2	55	18	25.4767	1.90582	0	0	1	4	1	0	3	12	15	1	33.7705	12.2301	0	31.8356
3141096501	0	1	46	16	25.9319	1.30764	0	0	0	0	3	0	5	12	17	1	23.7487	18.7288	0	8.82192
3141096502	0	2	39	14	27.1419	0.777367	0	0	1	4	2	0	4	7	11	1	3.86154	6.87123	8.19178	18.6027
3141096602	0	2	38	12	21.8127	0.310337	0	0	0	0	1	0	3	12	15	1	64.041	18.0164	13.653	111.954
3141096702	0	2	39	14	27.7659	1.40512	0	0	0	0	1	0	6	12	18	1	51.4478	21.1781	0	17.3425
3141096802	0	2	51	8	36.3166	0.310337	0	0	0	0	5	3	5	8	16	0	28.6336	65.7178	65.5342	68.3836
3141096901	0	1	39	8	23.7654	-0.295915	1	1	1	4	2	8	2	0	10	1	29.5081	38.4658	8.19178	106.493
3141096902	0	2	37	12	34.1122	-0.796616	0	0	0	0	1	0	11	5	16	1	15.2014	9.80822	0	0
3141097102	0	2	48	5	31.9248	0.813317	0	0	0	0	4	0	4	6	10	0	34.4198	20.1479	3.78082	11.3425
3141097202	0	2	64	0	24.4326	-1.43066	0	0	0	0	1	2	12	4	18	1	30.8991	25.5589	0	44.7945
3141097301	0	1	37	12	26.1618	-0.790238	0	0	1	4	1	1	0	1	2	1	32.0075	7.95616	0	0
3141097401	0	1	44	12	28.0557	0.777367	1	0	0	0	2	2	7	4	13	1	23.0477	13.6849	7.56164	11.5616
3141097502	0	2	50	7	27.0163	0.842889	0	0	0	0	1	0	5	8	13	1	49.3794	85.4795	8.19178	15.7534
3141097701	0	1	51	6	22.6358	0.84061	0	0	0	0	1	0	2	10	12	1	18.3324	8.77808	8.19178	23.9726
3141097702	0	2	44	7	38.8747	0.310337	0	0	0	0	1	0	4	8	12	1	19.5447	18.5425	3.78082	19.8904
3141097802	0	2	51	4	24.7596	0.310337	0	0	0	0	1	2	4	8	14	1	43.6634	10.6959	8.19178	15.7534
3141098101	0	1	48	8	25.9443	1.30764	2	1	0	0	4	6	3	0	9	0	63.0107	16.2521	3.78082	85.0959
3141098102	0	2	38	12	23.8878	1.30764	0	0	0	0	4	3	5	6	14	0	66.4932	45.3534	1.89041	58
3141098201	0	1	35	12	27.0641	1.40512	0	0	0	0	1	0	5	10	15	1	181.582	88.3699	57.5	550.979
3141098601	0	1	40	5	22.5659	-0.846128	2	1	0	0	4	6	7	4	17	0	59.1438	25.1288	32.7671	111.562
3141098602	0	2	41	12	31.5334	-1.25595	0	0	0	0	1	0	11	6	17	1	48.0089	15.8795	1.89041	7.72603
3141098701	0	1	45	16	31.574	0.842889	0	0	0	0	4	0	7	6	13	0	27.5764	21.0603	8.19178	43.4795
3141098802	0	2	58	6	33.9749	0.206945	0	0	0	0	1	0	8	5	13	1	71.2399	15.7863	0	10.7397
3141099001	0	1	49	0	34.3169	0.272467	3	0	0	0	5	5	20	0	25	0	65.0765	1.42192	0	10.0822
3141099002	0	2	42	0	29.7022	-0.118919	0	0	0	0	4	0	20	0	20	0	67.7837	3.28767	0	33.3973
3141099101	0	1	35	16	30.8237	2.06003	0	0	0	0	5	8	5	4	17	0	78.6926	57.3753	0	30.411
3141099302	0	2	43	13	25.0301	1.93539	0	0	0	0	1	0	5	11	16	1	112.623	112.134	15.1233	255.863
3141099401	0	1	49	12	28.6368	2.30118	3	0	0	0	1	2	13	10	25	1	15.5796	19.9726	8.19178	43.8082
3141099402	0	2	42	5	38.6125	2.27161	0	0	1	4	1	0	4	10	14	1	13.4891	32.7534	12.2877	12.2877
3141099502	0	2	44	4	38.171	-1.188	0	0	0	0	1	0	7	6	13	1	13.6293	4.26849	2.73059	11.5525
3141099601	0	1	38	5	25.6558	-1.38266	0	0	1	3	1	2	2	10	14	1	37.1341	5.7863	2.52055	41.589
3141099802	0	2	39	18	19.9199	0.80694	0	0	0	0	1	0	1	17	18	1	57.5177	90.389	0	0.315068
3141099901	0	1	59	6	26.9478	1.93539	0	1	0	0	1	0	5	13	18	1	89.2337	11.4493	45.3699	57.3699
3141099902	0	2	49	12	24.6528	1.93539	0	0	0	0	1	0	4	11	15	1	52.8039	6.6	10.9224	26.3744
3141100001	0	1	51	12	30.9045	1.90582	0	0	0	0	1	0	9	9	18	1	72.8405	20.9726	3.78082	248.904
3141100002	0	2	51	5	27.3207	1.77729	0	0	0	0	1	0	8	13	21	1	20.1051	6.0274	0	32.7671
3141100302	0	2	41	12	19.6283	-0.945202	0	0	0	0	1	1	10	6	17	1	53.5452	45.2329	32.7671	138.63
3141100601	0	1	49	16	30.2425	0.842889	2	0	0	0	5	2	10	11	23	0	73.186	25.5589	24.5753	32.137
3141100602	0	2	40	9	31.3251	1.33721	0	0	0	0	1	0	7	10	17	1	18.7235	16.7014	0	32.7671
3141100702	0	2	35	13	25.2454	1.4115	0	0	0	0	1	0	4	5	9	1	21.7054	16.1753	0	22.7397
3141100801	0	1	48	18	29.5726	2.09837	0	0	0	0	2	0	0	0	0	1	76.4904	21.5671	32.7671	131.068
3141100802	0	2	40	16	24.8196	1.37555	0	0	0	0	2	0	1	14	15	1	13.9727	5.6	15.1233	27.7534
3141101202	0	2	48	17	27.2392	1.50019	0	0	0	0	1	0	2	10	12	1	17.4851	2.87123	0	0
3141101301	0	1	56	10	29.0006	0.777367	1	0	0	0	5	2	20	0	22	0	9.05181	9.81918	0	7.56164
3141101401	0	1	49	5	26.9598	-0.260085	0	0	0	0	5	8	10	0	18	0	99.2673	12.1096	0	131.068
3141101601	0	1	50	8	27.3172	1.14315	0	0	0	0	4	0	7	14	21	0	45.5341	2.36712	0	32.7671
3141101801	0	1	58	5	23.7664	-0.385357	4	0	1	4	4	3	18	0	21	0	63.139	34.3014	57.5	95.3082
3141102001	0	1	35	14	27.4746	-0.359158	1	0	0	0	5	10	1	1	12	0	27.7928	9.46027	15.1233	22.7397
3141102401	0	1	50	18	21.3841	1.52976	1	0	0	0	2	0	5	12	17	1	45.6655	10.8055	0	24.0548
3141102602	0	2	40	16	22.8928	0.777367	0	0	0	0	1	0	1	14	15	1	78.6147	24.5041	0	15.1233
3141102702	0	2	44	16	32.747	1.37555	0	0	1	4	1	0	6	8	14	1	39.5106	28.1753	3.78082	53.5616
3141102801	0	1	45	9	26.4967	-0.397529	0	1	0	0	4	4	2	4	10	0	65.0195	66.5863	0	24.5753
3141103001	0	1	53	3	29.0067	-1.52011	2	0	0	0	4	10	10	0	20	0	43.2808	8.5589	3.78082	53.0411
3141103101	0	1	67	14	25.0634	1.30764	1	4	0	0	1	0	8	8	16	1	22.8684	19.3014	0	3.78082
3141103401	0	1	51	16	28.8723	0.813317	0	0	0	0	1	0	7	2	9	1	94.2129	13.0082	16.3836	40.3836
3141103402	0	2	51	4	39.1569	0.813317	0	0	0	0	1	1	11	6	18	1	22.0551	4.05479	0	15.1233
3141103502	0	2	42	6	29.413	-0.359158	0	0	0	0	1	2	10	0	12	1	132.49	40.4932	0	229.37
3141103602	0	2	45	8	28.2631	-0.796616	0	0	0	0	1	0	11	14	25	1	34.3798	14.5452	0	7.56164
3141103701	0	1	43	5	27.6032	0.33991	0	0	0	0	5	1	18	0	19	0	152.876	39.1233	7.56164	927.562
3141103702	0	2	37	12	26.6488	-0.246134	0	0	0	0	1	2	6	4	12	1	46.3974	12.011	7.56164	113.425
3141103902	0	2	36	12	21.5972	0.813317	0	0	0	0	4	0	2	3	5	0	25.8661	20.9178	0	11.3425
3141104002	0	2	42	11	27.9077	0.777367	0	0	0	0	4	0	6	6	12	0	27.4228	14.4986	0	65.0616
3141104301	0	1	36	12	23.3916	1.30764	0	0	0	0	1	4	4	2	10	1	60.2048	27.0575	49.1507	104.603
3141104401	0	1	44	14	23.3025	1.90582	0	0	0	0	1	0	4	10	14	1	0.606247	2.13699	1.89041	1.89041
3141104501	0	1	40	12	24.1081	-1.41223	2	0	0	0	1	0	3	14	17	1	59.9436	40.6712	0	30.2466
3141104601	0	1	36	10	27.0802	0.206945	0	0	0	0	1	0	3	8	11	1	155.772	48.7863	1.26027	24
3141104602	0	2	38	12	24.3612	0.206945	0	0	0	0	2	0	5	8	13	1	51.6232	63.1123	5.67123	53.5616
3141104801	0	1	61	11	30.4557	0.798867	0	1	0	0	4	3	9	1	13	0	68.7507	25.7096	0	163.836
3141104802	0	2	55	6	32.9599	0.331837	0	0	1	3	1	4	11	0	15	1	31.9462	11.9342	16.3836	31.5068
3141105102	0	2	46	8	24.9299	0.777367	0	0	0	0	1	0	4	8	12	1	36.084	5.69863	0	0
3141105301	0	1	37	7	18.9243	0.236518	1	0	0	0	1	3	9	4	16	1	44.0748	23.2658	0	37.8082
3141105502	0	2	54	5	35.5314	-0.714595	0	0	1	2	4	4	7	8	19	0	29.4235	7.45479	0	3.78082
3141105701	0	1	36	12	29.5466	0.462735	4	0	0	0	4	6	7	8	21	0	73.6085	16.3178	0	262.137
3141105702	0	2	44	12	23.0112	-0.945202	0	0	0	0	4	3	6	8	17	0	107.852	16.8356	0	230
3141105801	0	1	36	12	32.5882	1.30764	1	0	1	4	4	0	0	3	3	0	119.305	22.8822	3.15068	68.6849
3141106101	0	1	56	3	37.175	-0.194563	1	1	0	0	5	2	13	0	15	0	170.368	17.0959	65.5342	114.685
3141106401	0	1	49	12	24.038	0.777367	2	0	0	0	4	5	8	4	17	0	97.5607	1.64384	0	7.56164
3141106502	0	2	44	5	27.039	-0.184441	0	0	0	0	5	6	5	0	11	0	24.2211	9.85388	0	32.7671
3141106601	0	1	42	14	27.08	2.62864	0	0	0	0	1	2	9	4	15	1	12.0633	17.7397	98.3014	121.014
3141106802	0	2	46	12	33.0414	-0.0810486	0	0	1	4	4	0	5	10	15	0	44.7573	19.326	0	15.1233
3141107001	0	1	45	11	28.8518	1.50019	2	1	0	0	1	0	3	5	8	1	65.6839	22.4575	7.56164	23.3425
3141107002	0	2	40	12	22.2268	0.777367	1	0	0	0	1	0	4	14	18	1	5.40405	24.4658	0	0
3141107101	0	1	45	18	25.9737	0.813317	0	0	0	0	1	0	6	5	11	1	35.0249	9.73151	7.56164	55.6712
3141107102	0	2	41	16	23.8535	1.4115	0	0	0	0	1	4	6	8	18	1	41.6246	15.9479	30.2466	93.3151
3141107202	0	2	51	7	40.04	0.777367	0	0	1	4	1	0	14	4	18	1	50.572	58.6466	3.78082	4.43836
3141107302	0	2	44	16	22.8075	0.80694	0	0	0	0	1	0	4	1	5	1	57.6939	11.3726	1.26027	8.82192
3141107401	0	1	35	6	23.0697	0.171115	0	0	1	4	1	0	0	5	5	1	35.6742	35.0027	2.73059	199.333
3141107502	0	2	43	5	32.4557	0.191324	0	0	1	3	1	0	13	4	17	1	68.1281	9.67671	24.5753	92.9589
3141107602	0	2	60	3	26.4195	0.777367	0	0	0	0	1	6	15	3	24	1	41.5377	8.5589	0	8.19178
3141107701	0	1	36	17	29.346	2.03046	2	1	0	0	5	1	3	0	4	0	74.7766	3.94521	0	131.068
3141108001	0	1	45	12	23.3538	1.30764	0	1	0	0	4	0	4	8	12	0	30.2087	2.13699	49.1507	49.1507
3141108002	0	2	37	12	29.891	1.30764	0	0	0	0	1	0	0	8	8	1	31.9746	17.3699	8.19178	88.8493
3141108201	0	1	50	8	21.4196	-0.323209	1	0	1	4	1	0	2	14	16	1	57.3673	13.3589	3.15068	3.26027
3141108202	0	2	48	5	25.5398	0.242895	0	0	0	0	2	0	2	1	3	1	40.4351	8.56164	16.3836	23.9452
3141108301	0	1	41	0	30.2676	-1.38266	0	0	0	0	2	5	12	0	17	1	83.8757	11.0466	1.26027	41.589
3141108401	0	1	48	8	26.8796	0.777367	2	0	0	0	3	0	13	0	13	1	27.0548	7.89041	8.19178	58.9315
3141108402	0	2	38	5	38.1976	0.777367	0	0	0	0	4	0	5	2	7	0	25.6788	5.55616	2.73059	10.2922
3141108602	0	2	47	5	20.6249	0.181347	0	0	0	0	4	0	6	3	9	0	38.6551	7.18356	1.89041	38.4384
3141108802	0	2	36	16	27.6244	-0.255766	0	0	1	2	1	6	3	3	12	1	42.583	12.6137	0	7.89041
3141108901	0	1	42	8	29.6076	1.30764	0	0	0	0	4	16	3	10	29	0	18.7907	12.8219	32.7671	98.3014
3141109001	0	1	35	12	26.0205	0.0565375	3	0	1	3	4	6	7	6	19	0	34.4199	5.49041	0	32.7671
3141109201	0	1	45	9	31.7579	1.33721	0	0	0	0	4	1	8	7	16	0	63.3321	3.7863	2.52055	68.0548
3141109601	0	1	48	7	25.0883	0.80694	0	0	0	0	4	0	15	8	23	0	25.5163	12.2027	7.56164	88.2192
3141109702	0	2	43	8	33.2038	1.33721	0	0	0	0	4	0	7	6	13	0	28.8034	23.5548	7.56164	55.4521
3141109801	0	1	44	11	27.6166	0.191324	1	0	0	0	2	0	11	6	17	1	117.185	0.328767	5.0411	20.1644
3141109802	0	2	40	8	29.4107	0.191324	0	0	0	0	1	0	11	9	20	1	83.3186	36.2548	0	7.56164
3141109901	0	1	54	0	25.1061	-0.934061	3	0	0	0	5	8	19	0	27	0	32.6743	11.0137	0	67.0571
3141109902	0	2	49	4	41.3182	-1.32545	0	0	0	0	5	8	12	0	20	0	19.6591	17.7644	2.52055	25.2055
3141110102	0	2	41	11	28.3092	0.777367	0	0	0	0	1	0	7	12	19	1	23.9452	13.6658	0	73.4247
3141110202	0	2	35	8	33.8289	0.777367	0	0	0	0	2	8	4	1	13	1	30.1486	36.9945	0	32.7671
3141110301	0	1	38	12	28.3041	1.93539	0	1	0	0	1	0	2	8	10	1	109.313	31.3644	8.19178	91.6986
3141110401	0	1	54	0	29.8164	-0.293636	1	1	1	2	5	9	18	0	27	0	376.542	6.20274	0	263.479
3141110501	0	1	49	18	31.1398	1.30764	0	0	0	0	1	1	9	1	11	1	35.7985	10.2256	10.9224	50.621
3141110502	0	2	43	16	35.4081	0.777367	0	0	0	0	4	1	4	10	15	0	31.7955	38.7233	0	10.7123
3141110602	0	2	37	8	24.7018	0.842889	0	0	0	0	2	0	17	4	21	1	133.64	16.7397	32.7671	41.7534
3141110702	0	2	54	12	36.0501	1.93539	0	0	1	4	4	0	7	10	17	0	52.9033	3.6274	0	73.0959
3141110801	0	1	41	17	29.6935	0.206945	2	0	0	0	1	3	4	3	10	1	39.7167	29.7425	8.19178	22.5479
3141110901	0	1	44	12	28.2335	1.30764	3	4	1	4	4	6	7	0	13	0	164.985	68.2411	0	136.767
3141111002	0	2	36	5	29.5369	-0.329586	0	0	1	4	1	0	6	10	16	1	8.53275	9.03562	0	0
3141111101	0	1	43	5	28.7885	-2.23468	1	0	1	4	4	4	17	0	21	0	79.3949	39.5288	0	22.6849
3141111102	0	2	43	12	32.2979	-1.23751	0	0	0	0	4	12	11	0	23	0	34.6016	45.4904	0	16.3973
3141111203	0	2	41	12	25.4459	-1.41223	0	0	1	4	4	8	7	0	15	0	145.562	14.0712	1.26027	49.1507
3141111401	0	1	56	12	27.8246	0.777367	1	0	1	4	1	0	3	6	9	1	43.9729	3.72603	7.56164	158.795
3141111402	0	2	41	8	36.6498	0.777367	0	0	0	0	1	0	8	4	12	1	11.6278	7.50685	0	32.7671
3141111501	0	1	51	11	30.0048	-0.909252	1	0	1	4	1	0	7	4	11	1	136.44	30.3562	0	138.63
3141111502	0	2	40	8	31.9922	0.777367	0	0	1	4	5	0	32	0	32	0	55.6994	9.05205	1.26027	66.7945
3141111601	0	1	37	12	24.9713	1.30764	0	1	0	0	1	0	2	14	16	1	22.2835	10	98.3014	102.411
3141111702	0	2	43	16	30.4272	1.93539	0	0	0	0	1	0	8	10	18	1	41.7514	30.411	15.1233	76.274
3141111802	0	2	52	9	34.2318	1.54401	0	0	0	0	2	0	7	10	17	1	3.38333	2.26849	65.5342	67.4521
3141112102	0	2	46	12	27.9804	1.77729	0	0	0	0	1	0	4	10	14	1	34.042	10.5753	0	32.7671
3141112701	0	1	51	12	27.5312	1.90582	0	0	0	0	4	0	11	10	21	0	35.2567	134.63	40.9589	40.9589
3141112702	0	2	48	12	26.7503	1.93539	0	0	0	0	1	0	7	18	25	1	8.92595	14.8493	0	0
3141112901	0	1	52	12	26.1592	2.03046	0	0	0	0	4	0	11	8	19	0	13.2044	7.40822	0	7.78082
3141112902	0	2	47	12	27.1964	1.30764	0	0	0	0	1	0	7	12	19	1	2.16327	3.74521	0	0.164384
3141113002	0	2	46	12	27.7344	1.30764	0	0	0	0	1	0	5	12	17	1	84.117	35.4247	16.3836	39.863
3141113201	0	1	35	7	25.6197	0.777367	2	0	0	0	1	1	1	3	5	1	54.1798	46.4548	0	63.1233
3141113502	0	2	60	6	27.5573	-0.790238	0	0	1	4	1	1	7	10	18	1	10.4402	0.493151	0	0
3141113602	0	2	50	5	32.6172	0.809444	0	0	1	3	1	0	10	8	18	1	45.315	9.25479	16.3836	47.2877
3141113801	0	1	53	5	26.1565	1.33721	3	1	0	0	4	0	5	6	11	0	22.2544	5.80274	8.19178	23.9726
3141113802	0	2	52	2	31.7065	0.80694	0	0	0	0	1	2	6	6	14	1	15.8265	6.07123	1.89041	17.0137
3141113901	0	1	40	9	24.4065	-0.359158	2	0	0	0	4	5	5	1	11	0	44.1244	45.589	16.3836	279.836
3141114001	0	1	38	8	25.9407	0.777367	3	0	0	0	4	3	9	3	15	0	58.097	22.9589	0	22.6849
3141114101	0	1	65	6	35.7885	0.813317	0	0	0	0	5	0	6	0	6	0	10.6708	3.05753	3.78082	9.45205
3141114201	0	1	56	16	35.9856	2.62864	1	0	0	0	1	0	12	4	16	1	131.074	19.8027	16.3836	31.0959
3141114302	0	2	43	7	28.3946	0.206945	0	0	1	4	1	1	5	6	12	1	43.2057	17.7096	0	166.685
3141114503	0	2	41	16	37.9099	1.56571	0	0	0	0	1	0	5	12	17	1	79.9008	62.3932	2.52055	15.7808
3141114702	0	2	38	8	26.8279	0.191324	0	0	0	0	1	1	6	10	17	1	60.661	48.9452	0	65.5342
3141114902	0	2	40	7	23.9463	0.171115	0	0	0	0	1	1	13	7	21	1	42.5027	28.5178	32.7671	97.8288
3141115101	0	1	60	16	28.9327	2.27161	0	4	0	0	2	0	1	18	19	1	31.7818	9.20548	64.274	71.8356
3141115102	0	2	58	16	23.8352	1.70551	0	0	0	0	3	0	9	14	23	1	17.8487	13.371	64.274	64.6027
3141115201	0	1	42	7	31.0322	0.777367	1	0	0	0	5	5	14	4	23	0	164.578	41.9315	32.7671	53.589
3141115501	0	1	44	9	31.9516	-0.951496	2	0	0	0	4	0	1	3	4	0	6.1041	2.68493	0	22.6849
3141115502	0	2	37	16	37.4202	-1.51373	0	0	0	0	1	0	7	4	11	1	36.3626	12.4164	0	40.3288
3141115601	0	1	39	16	29.169	0.914143	2	0	0	0	4	0	6	12	18	0	74.999	19.3808	1.89041	124.192
3141115802	0	2	55	14	31.953	0.449224	0	0	0	0	1	5	13	5	23	1	45.6766	53.863	3.78082	92
3141115901	0	1	56	12	28.3757	2.27161	0	1	0	0	1	0	3	14	17	1	13.8602	24.4795	1.89041	20.1918
3141115902	0	2	53	12	30.4878	2.27161	0	0	0	0	1	1	8	14	23	1	37.2785	31.1644	0	3.78082
3141116002	0	2	45	16	31.1175	2.03046	0	0	0	0	1	0	5	12	17	1	20.0287	13.4137	0	9.45205
3141116101	0	1	35	9	21.5809	2.12794	0	0	0	0	1	0	7	6	13	1	110.211	38.5425	15.1233	410.548
3141116202	0	2	38	12	28.1906	-0.826188	0	0	0	0	1	2	8	5	15	1	33.4055	14.5205	0	98.3014
3141116302	0	2	52	16	30.146	1.90582	0	0	1	3	1	0	7	12	19	1	43.9528	4.8	2.52055	13.3973
3141116402	0	2	54	12	25.4224	1.90582	0	0	0	0	1	0	5	6	11	1	50.8212	5.27123	65.5342	73.4247
3141116501	0	1	57	10	26.5407	1.30764	0	0	0	0	4	1	17	1	19	0	18.5697	25.6164	65.5342	74.4658
3141116502	0	2	47	12	23.8707	1.30764	0	0	0	0	2	0	3	8	11	1	49.6519	18.8356	0	0
3141116601	0	1	58	16	29.5736	1.53614	1	0	0	0	1	0	7	3	10	1	30.3399	8.51507	0	2.52055
3141116602	0	2	52	7	30.2545	0.777367	0	0	0	0	2	0	10	7	17	1	23.6728	10.926	0	8.87671
3141117002	0	2	50	16	29.3606	2.27161	0	0	0	0	2	0	2	12	14	1	35.9648	11.9233	16.3836	122.904
3141117102	0	2	40	6	23.4535	-1.61026	0	0	0	0	4	2	6	0	8	0	95.6922	6.41096	0	32.7671
3141117201	0	1	36	12	27.5464	0.741536	0	0	0	0	4	0	9	6	15	0	51.0836	42.2603	1.26027	85.726
3141117401	0	1	50	8	33.3918	1.30764	2	4	1	4	2	5	11	0	16	1	88.967	2.13699	32.7671	179.616
3141117402	0	2	35	12	26.0251	1.30764	0	0	0	0	1	0	7	6	13	1	18.1532	14.2466	3.78082	36.5479
3141117501	0	1	53	16	36.9493	2.62864	1	0	0	0	1	0	10	6	16	1	29.7972	8.6137	0	48.2192
3141117601	0	1	45	5	26.0477	1.33721	3	0	1	3	4	3	12	0	15	0	42.0218	5.3589	3.78082	109.171
3141117602	0	2	41	5	34.9702	1.33721	0	0	0	0	4	0	0	3	3	0	73.8628	6.41096	16.3836	541.918
3141117702	0	2	61	0	29.2578	-0.359158	0	0	0	0	4	0	3	0	3	0	10.5724	55	8.19178	8.19178
3141117802	0	2	64	3	32.6765	-2.80078	0	0	0	0	4	1	25	0	26	0	15.0814	9.53425	0	32.7671
3141117902	0	2	42	12	25.8065	0.346287	0	0	0	0	1	3	10	8	21	1	65.3964	51.5342	0	75.9452
3141118002	0	2	47	7	24.6257	1.30764	0	0	1	4	1	0	13	8	21	1	41.429	28.1753	7.56164	80.7671
3141118202	0	2	39	5	35.7869	-0.180122	0	0	1	4	1	4	2	12	18	1	32.6952	24.589	0	67.4247
3141118302	0	2	46	10	36.2812	1.06911	0	0	0	0	1	0	7	5	12	1	7.84719	32.8493	3.78082	18.9041
3141118401	0	1	64	16	22.4603	1.90582	0	0	0	0	1	0	12	18	30	1	74.3747	14.0603	8.19178	9.50685
3141118501	0	1	37	16	21.7497	1.3354	0	0	1	4	1	0	1	4	5	1	25.2625	9.70959	115	149.082
3141118502	0	2	37	12	28.0274	0.805126	0	0	0	0	1	3	5	5	13	1	35.6734	9.53425	24.5753	197.075
3141118601	0	1	41	8	28.4188	1.37555	4	1	0	0	4	3	7	8	18	0	54.0525	70.6712	32.7671	32.7671
3141118701	0	1	44	6	37.5782	-0.359158	0	0	1	4	4	0	7	8	15	0	69.7421	11.5178	0	7.89041
3141118902	0	2	43	8	27.9696	1.37555	0	0	0	0	4	1	13	8	22	0	79.8987	21.8959	0	23.3425
3141119001	0	1	47	8	27.1126	1.90582	0	0	0	0	4	0	3	2	5	0	23.3118	6.91507	16.3836	17.0137
3141119002	0	2	40	12	27.4025	1.37555	0	0	1	4	4	0	2	6	8	0	18.3703	15.4795	15.1233	17.726
3141119101	0	1	42	8	30.6109	0.236518	2	0	0	0	5	0	3	2	5	0	48.5192	10.011	3.78082	157.699
3141119102	0	2	35	12	29.719	0.80694	0	0	0	0	1	0	5	8	13	1	59.9391	27.7342	3.78082	136.11
3141119202	0	2	36	5	23.7332	-0.826188	0	0	0	0	1	5	3	1	9	1	8.02992	14.8274	49.1507	71.8356
3141119402	0	2	62	6	28.2946	-2.37214	0	0	1	4	2	1	17	1	19	1	3.16117	8.81096	0	0
3141119502	0	2	49	9	28.7121	0.200687	0	0	0	0	1	2	10	10	22	1	51.1129	40.2329	0	7.56164
3141119602	0	2	47	5	38.2529	0.813317	0	0	0	0	1	1	11	2	14	1	17.2802	14.2795	1.89041	10.7945
3141119701	0	1	48	12	27.4725	3.024	1	0	0	0	4	0	15	6	21	0	49.7561	61.8247	8.19178	49.1781
3141119702	0	2	43	12	22.6872	2.27161	0	0	0	0	1	0	2	0	2	1	49.4878	50.9096	115	132.973
3141119801	0	1	56	11	31.2095	0.310337	1	0	0	0	2	0	10	6	16	1	42.0627	22.7945	0	15.1233
3141119902	0	2	45	1	24.8278	-1.48415	0	0	0	0	4	5	7	0	12	0	16.1862	4.38356	8.19178	40.9589
3141120001	0	1	37	12	27.0558	0.777367	0	0	0	0	1	0	0	8	8	1	131.939	16.8548	7.56164	105.863
3141120102	0	2	35	12	23.4722	1.3354	0	0	0	0	1	0	2	12	14	1	36.1693	12.5534	21.8447	29.4612
3141120301	0	1	39	16	21.9203	0.929765	0	0	0	0	1	6	2	2	10	1	45.3686	6.68493	8.19178	41.6164
3141120601	0	1	41	9	27.1386	-0.796616	1	0	0	0	1	0	10	0	10	1	327.734	92.7397	0	30.2466
3141120602	0	2	41	9	22.7728	-0.796616	0	0	0	0	1	0	10	8	18	1	77.3379	9.83973	0	22.6849
3141120802	0	2	49	5	29.0579	0.842889	0	0	0	0	4	4	11	0	15	0	57.2499	19.3151	0	0
3141120901	0	1	53	2	35.0287	0.33991	0	1	1	3	5	0	9	13	22	0	113.189	24.1918	0	15.1781
3141121001	0	1	52	5	17.85	0.33991	0	0	0	0	5	2	17	1	20	0	40.4087	3.0137	0	3.78082
3141121002	0	2	47	5	24.3845	-0.17049	0	0	0	0	2	0	10	12	22	1	5.6602	7.13425	0	0
3141121102	0	2	41	16	22.6326	-0.826188	0	0	0	0	1	0	1	14	15	1	42.3353	37.9452	0	55.4521
3141121201	0	1	41	16	26.944	-0.329586	0	0	0	0	1	1	0	1	2	1	41.7535	17.4468	2.52055	134.247
3141121302	0	2	51	3	32.5922	1.37555	0	0	0	0	2	1	16	4	21	1	50.3741	107.644	65.5342	163.836
3141121401	0	1	50	11	28.5663	1.93539	1	0	0	0	1	1	20	0	21	1	32.5964	40	16.3836	49.1507
3141121502	0	2	44	5	30.3634	0.385981	0	0	0	0	4	0	4	0	4	0	25.1028	17.4027	1.89041	34.6575
3141121601	0	1	49	8	29.7265	1.30764	0	0	0	0	4	0	3	4	7	0	48.8018	16.7014	5.67123	20.7945
3141121602	0	2	42	8	36.2897	0.242895	0	0	1	3	4	0	3	18	21	0	21.155	6.36438	2.52055	5.67123
3141121702	0	2	52	4	28.7775	0.385981	0	0	0	0	1	1	8	5	14	1	73.5386	16.0192	0	7.56164
3141121801	0	1	47	5	30.0568	1.90582	1	1	0	0	4	0	6	3	9	0	38.5797	3.61644	65.5342	65.863
3141121802	0	2	38	12	24.6496	1.90582	0	0	0	0	1	14	4	14	32	1	19.0235	17.1507	8.19178	26.5205
3141122002	0	2	52	16	33.9586	1.90582	0	0	0	0	2	0	1	6	7	1	31.4353	11.0411	0	7.56164
3141122301	0	1	40	12	19.8401	-1.40109	0	0	0	0	1	8	13	0	21	1	36.4727	20.537	0	15.1233
3141122302	0	2	35	8	27.615	-1.40109	0	0	0	0	5	2	1	1	4	0	10.8469	34.6137	0	8.19178
3141122501	0	1	50	7	32.6685	0.80694	2	4	0	0	4	0	14	2	16	0	39.4754	4.8	60.4932	126.027
3141122502	0	2	44	8	31.0921	0.206945	0	0	0	0	1	0	5	5	10	1	17.0033	14.5753	0	32.7671
3141122702	0	2	57	5	33.3857	0.777367	0	0	0	0	1	0	19	1	20	1	32.4957	26.2301	0	15.1233
3141122802	0	2	36	6	26.9557	-1.43066	0	0	0	0	1	0	3	5	8	1	47.1417	11.1781	0	65.5342
3141122901	0	1	37	14	36.0142	-0.255766	0	0	1	4	1	0	9	10	19	1	67.0934	13.7644	1.26027	23.9452
3141122902	0	2	36	16	25.7369	-0.826188	0	0	0	0	1	0	7	8	15	1	22.3219	13.9726	32.7671	73.0959
3141123001	0	1	40	16	41.8138	0.777367	4	0	0	0	4	0	4	3	7	0	54.2045	29.589	3.78082	213.644
3141123002	0	2	35	16	24.4001	1.50019	0	0	0	0	1	0	7	9	16	1	92.0174	51.5288	1.26027	142.74
3141123201	0	1	63	2	27.8487	-0.359158	3	4	0	0	5	2	30	0	32	0	145.193	1.23288	0	7.56164
3141123202	0	2	51	5	27.7011	-0.750544	0	0	0	0	1	10	11	0	21	1	67.193	1.23288	0	7.56164
3141123401	0	1	39	2	23.2835	-0.826188	0	0	0	0	5	4	17	0	21	0	614.728	72.8082	49.1507	278.521
3141123902	0	2	50	6	31.9678	0.741536	0	0	0	0	1	0	1	6	7	1	77.8389	41.0137	0	135.233
3141124102	0	2	42	7	27.1935	0.777367	0	0	1	4	1	0	6	12	18	1	12.2342	3.37534	8.19178	15.7534
3141124201	0	1	41	8	31.422	0.206945	4	1	0	0	1	0	8	3	11	1	33.5813	41.8712	7.56164	155.644
3141124202	0	2	38	12	40.6585	0.777367	0	0	1	4	2	0	8	12	20	1	19.0282	4.41096	8.19178	76.2466
3141124402	0	2	62	1	30.6746	-0.790238	0	0	0	0	4	0	8	8	16	0	11.0942	7.39726	0	3.78082
3141124501	0	1	59	4	35.7908	-0.293636	1	0	1	2	5	4	25	0	29	0	43.9374	32.1068	15.1233	32.2466
3141124701	0	1	43	9	30.4853	1.93539	0	0	0	0	5	6	5	5	16	0	9.37315	4.57534	131.068	132.959
3141124702	0	2	38	12	24.9212	1.40512	0	0	0	0	4	0	5	6	11	0	19.3794	19.0795	16.3836	32.1644
3141124801	0	1	47	11	31.4969	0.242895	0	0	1	4	2	4	4	4	12	1	121.785	55.0822	10.9224	215.087
3141124802	0	2	45	18	26.969	2.13432	0	0	0	0	3	0	9	4	13	1	25.5338	37.0959	16.3836	24.6027
3141125001	0	1	42	5	27.2523	-0.329586	0	1	0	0	5	2	10	5	17	0	114.589	41.463	0	14.1918
3141125202	0	2	46	7	28.6706	-0.0810486	0	0	0	0	1	0	1	3	4	1	27.0409	6.90411	7.56164	55.4521
3141125301	0	1	37	12	28.2019	-0.224135	0	0	0	0	4	0	7	9	16	0	55.8015	45.0575	0	131.068
3141125402	0	2	50	5	27.2326	0.33991	0	0	0	0	1	0	8	8	16	1	21.7766	7.92329	8.19178	19.5342
3141125501	0	1	39	9	27.3436	0.737218	4	4	1	4	4	0	1	6	7	0	123.306	37.9452	19.1142	282.237
3141125601	0	1	40	10	16.6732	0.211264	1	4	0	0	1	0	6	8	14	1	100.031	60	8.19178	172.027
3141125701	0	1	45	16	23.1718	2.99443	0	0	0	0	1	0	5	10	15	1	23.595	4.13699	0	2.52055
3141125702	0	2	37	16	23.2192	2.27161	0	0	0	0	1	0	6	12	18	1	18.2882	35.9726	0	18.3836
3141125901	0	1	36	12	29.2593	1.33721	1	1	0	0	4	1	4	10	15	0	44.1908	24.5041	49.1507	155.014
3141126101	0	1	51	5	22.9027	0.310337	1	4	0	0	5	6	10	0	16	0	197.153	5.69863	0	262.767
3141126102	0	2	44	6	28.8281	0.310337	0	0	0	0	5	0	7	7	14	0	18.8214	4.33973	0	15.1233
3141126202	0	2	45	4	27.4582	1.77729	0	0	0	0	1	0	7	10	17	1	4.6333	6.54247	0	3.83562
3141126301	0	1	56	4	31.3676	-0.198436	0	0	0	0	5	6	14	0	20	0	16.3313	2.9726	0	32.7671
3141126502	0	2	49	8	29.2342	-0.323209	0	0	0	0	1	0	7	10	17	1	28.6844	2.71233	3.78082	4.41096
3141127002	0	2	35	14	19.8765	0.868368	0	0	0	0	1	0	2	4	6	1	112.061	20.6575	16.3836	287.699
3141127501	0	1	44	7	24.8082	0.80694	2	0	1	4	1	0	8	3	11	1	74.2996	8.39452	8.19178	15.7534
3141127502	0	2	39	8	25.9164	0.80694	0	0	1	4	1	0	1	12	13	1	55.1774	12.2466	0	47.8904
3141127701	0	1	55	12	28.8659	0.842889	2	1	1	4	5	0	8	12	20	0	73.262	44.6438	7.56164	30.2466
3141127702	0	2	48	8	31.7217	1.33721	0	0	0	0	1	2	3	16	21	1	65.1137	58.7534	32.7671	36.5479
3141127801	0	1	50	7	26.962	0.171115	0	1	0	0	4	3	10	0	13	0	21.6587	9.9726	0	40.3288
3141127902	0	2	42	0	24.0383	-0.359158	0	0	0	0	2	2	9	8	19	1	33.3261	31.0137	0	32.7671
3141128002	0	2	57	5	30.2243	-0.750544	0	0	0	0	3	4	18	0	22	1	55.6192	5.54247	1.26027	41.589
3141128102	0	2	35	12	31.115	-0.349526	0	0	0	0	2	0	7	5	12	1	63.1873	18.8356	0	42.2192
3141128201	0	1	49	7	26.3169	0.842889	1	0	0	0	1	1	11	3	15	1	19.7487	4.121	8.19178	8.19178
3141128202	0	2	47	5	25.5879	0.813317	0	0	0	0	1	2	8	2	12	1	42.7798	27.3425	7.56164	18.9041
3141128301	0	1	46	6	28.0443	0.777367	0	1	1	4	4	4	16	3	23	0	43.4266	6.27945	0	40.6575
3141128302	0	2	42	5	31.4808	0.777367	0	0	0	0	1	0	11	9	20	1	83.3043	109.559	7.56164	116.274
3141128401	0	1	56	12	31.9602	0.206945	0	1	0	0	1	0	2	12	14	1	46.5203	12.7671	2.73059	2.73059
3141128502	0	2	35	14	25.0818	-0.275706	0	0	0	0	2	2	7	5	14	1	72.1821	44.2521	7.56164	48.2192
3141128602	0	2	39	8	39.5306	-0.220272	0	0	0	0	1	2	15	5	22	1	47.1789	36.0877	0	287.5
3141128801	0	1	52	12	23.6042	0.76679	0	0	1	4	1	0	6	13	19	1	27.1401	5.12877	0	5.0411
3141128802	0	2	49	12	25.6369	0.236518	0	0	0	0	1	0	5	10	15	1	31.0613	1.46575	0	0
3141128902	0	2	62	0	26.8425	-0.790238	0	0	0	0	1	1	16	1	18	1	6.27272	5.36986	0	38.4658
3141129102	0	2	56	12	32.3239	2.62864	0	0	0	0	2	0	3	8	11	1	5.38098	6.70137	2.73059	12.7306
3141129202	0	2	43	6	30.3226	1.37555	0	0	0	0	1	2	3	12	17	1	27.2872	31.1918	0.630137	8.84932
3141129401	0	1	47	8	34.2857	0.895712	0	0	0	0	1	2	10	9	21	1	58.8911	21.1616	16.3836	279.151
3141129502	0	2	55	0	33.0221	-0.359158	0	0	1	4	4	2	15	0	17	0	11.0088	9.60274	0	2.52055
3141129801	0	1	44	15	20.6422	0.240836	0	0	0	0	4	0	10	4	14	0	67.8565	7.4137	0	3.78082
3141129802	0	2	41	8	34.8383	0.240836	0	0	0	0	1	0	9	8	17	1	40.0552	6.24658	21.8447	38.2283
3141129901	0	1	49	12	38.4022	0.813317	0	0	1	4	1	2	9	4	15	1	39.9978	20.1205	11.3425	12
3141129902	0	2	50	6	29.1363	0.813317	0	0	0	0	1	0	11	4	15	1	14.3818	18.463	0	0
3141130001	0	1	36	18	37.7518	2.62864	0	0	1	4	1	1	0	8	9	1	89.4117	17.2164	0	452.137
3141130101	0	1	56	7	31.0701	0.171115	0	0	0	0	4	5	17	0	22	0	46.6571	17.5671	0	42.3014
3141130201	0	1	35	18	28.0822	0.206945	2	0	0	0	2	0	0	5	5	1	54.9767	23.0795	0	104
3141130302	0	2	61	6	24.2028	-0.323209	0	0	0	0	2	0	9	9	18	1	53.1903	16.5342	3.78082	11.3425
3141130401	0	1	54	12	30.2992	0.813317	2	0	0	0	2	1	13	4	18	1	93.9563	66.1699	0	69.6438
3141130402	0	2	43	8	35.3651	0.813317	0	0	0	0	1	1	1	2	4	1	41.3964	27.5973	0	55.4521
3141130502	0	2	59	6	25.5108	0.274506	0	0	0	0	3	0	5	10	15	1	26.2425	3.83562	16.3836	57.0411
3141130601	0	1	44	14	25.5503	0.813317	0	0	0	0	1	3	15	3	21	1	34.0156	11.2055	0	10.0822
3141130701	0	1	57	5	27.2883	0.80694	0	0	0	0	1	2	12	4	18	1	79.4902	7.35434	5.46119	111.324
3141130702	0	2	53	5	27.4336	0.80694	0	0	0	0	2	0	9	12	21	1	20.5594	12.3671	0	0
3141130801	0	1	40	12	30.5192	1.90582	0	1	1	4	1	0	2	7	9	1	69.1608	27.3425	1.89041	59.9726
3141130902	0	2	58	4	37.9712	-0.329586	0	0	0	0	2	0	15	4	19	1	37.2275	47.2374	0	0.657534
3141131002	0	2	63	18	27.9442	-0.881959	0	0	1	2	4	1	12	10	23	0	66.7197	1.43836	1.26027	16.3836
3141131101	0	1	52	12	31.3209	0.777367	0	0	1	4	1	3	3	0	6	1	114.846	8.72329	49.1507	57.3699
3141131102	0	2	45	16	33.0904	0.777367	0	0	0	0	2	0	8	10	18	1	4.1945	7.51233	90.7397	90.9589
3141131201	0	1	38	16	24.393	2.09837	0	0	0	0	1	1	8	6	15	1	47.613	22.0603	0	40.6575
3141131301	0	1	43	12	26.2285	1.30764	0	0	0	0	1	2	3	4	9	1	93.3172	19.5068	8.19178	10.7123
3141131302	0	2	38	11	36.4444	1.37555	0	0	0	0	1	0	3	10	13	1	8.07516	0.986301	1.89041	5.67123
3141131402	0	2	50	9	29.7138	1.90582	0	0	0	0	1	0	14	11	25	1	33.1893	3.89699	16.3836	23.3151
3141131502	0	2	40	5	31.7626	0.310337	0	0	0	0	1	1	3	0	4	1	61.3747	1.52877	0	7.56164
3141131602	0	2	57	0	32.4367	-0.359158	0	0	0	0	1	1	4	22	27	1	54.4789	26.0082	8.19178	146.822
3141131801	0	1	49	12	25.0508	2.62864	2	0	1	4	1	3	9	5	17	1	87.903	9.9726	0	78.7945
3141131802	0	2	42	5	32.6797	1.4115	0	0	0	0	1	0	6	11	17	1	11.3921	0.246575	0	0
3141131902	0	2	38	5	28.4785	0.172893	0	0	0	0	1	2	2	8	12	1	172.273	14.5644	0	132.329
3141132002	0	2	46	12	29.5101	0.236518	0	0	0	0	1	1	0	5	6	1	31.2542	2.84932	0	6.93151
3141132101	0	1	48	5	20.9281	-0.260085	1	1	0	0	1	2	5	1	8	1	78.821	19.9342	0	17.6438
3141132102	0	2	40	6	27.7755	-0.260085	0	0	0	0	1	1	4	7	12	1	19.42	4.69589	57.5	66.3219
3141132202	0	2	45	8	22.7458	0.80694	0	0	0	0	2	0	6	7	13	1	54.5896	14.7945	0	65.5342
3141132301	0	1	45	16	26.1224	0.777367	1	0	0	0	1	0	9	14	23	1	49.9698	33.2493	6.30137	51.8904
3141132302	0	2	37	12	25.7724	0.777367	0	0	0	0	1	0	4	10	14	1	16.4774	20.8274	19.1142	21.6347
3141132501	0	1	35	13	27.5796	0.236518	0	0	0	0	1	0	1	9	10	1	46.2857	9.63288	0	32.7671
3141132502	0	2	35	12	23.0253	0.236518	0	0	0	0	2	1	1	1	3	1	74.5792	33.6493	0	7.56164
3141132702	0	2	36	8	31.8388	1.90582	4	0	0	0	1	0	2	10	12	1	60.0879	74.0548	0	30.5753
3141132802	0	2	35	16	24.4141	2.09837	0	0	1	4	1	10	3	10	23	1	45.0194	29.4356	2.73059	151.772
3141133001	0	1	36	5	41.1929	-0.826188	2	0	0	0	5	0	16	0	16	0	76.1428	9.69863	0	3.78082
3141133101	0	1	47	5	25.5425	-0.945202	3	1	0	0	5	16	12	0	28	0	123.556	17.6575	1.89041	132.959
3141133201	0	1	38	2	28.3278	0.206945	4	0	0	0	4	3	9	3	15	0	34.7884	5.58904	0	113.425
3141133301	0	1	59	12	24.7409	0.908518	2	0	0	0	4	5	11	0	16	0	21.1531	3.59452	0	0
3141133401	0	1	43	16	23.463	0.777367	0	0	0	0	1	0	5	5	10	1	65.0362	30.8425	0	15.7808
3141133502	0	2	40	16	27.5735	2.65821	0	0	0	0	5	0	4	10	14	0	139.019	9.89589	10.9224	42.1553
3141133601	0	1	42	5	26.0579	0.171115	4	0	0	0	4	0	0	6	6	0	73.6615	8.61096	0	7.61644
3141133602	0	2	38	5	26.1653	0.206945	0	0	0	0	3	0	3	6	9	1	96.1477	19.4356	57.5	65.0616
3141133701	0	1	36	5	26.0933	0.206945	0	0	0	0	1	0	6	0	6	1	39.3445	3.12329	0	0
3141133702	0	2	36	2	28.2618	-0.184441	0	0	0	0	3	0	14	2	16	1	61.2497	15.3151	3.78082	52.9315
3141133801	0	1	64	0	35.2741	-1.72927	0	0	0	0	5	0	13	0	13	0	40.5243	22.7068	0	196.603
3141133802	0	2	51	5	28.8974	-1.72927	0	0	1	3	5	2	21	0	23	0	229.864	247.849	0	525.534
3141133901	0	1	47	18	22.2041	0.777367	0	0	0	0	1	4	4	3	11	1	38.3563	25.3765	15.1233	41.589
3141134001	0	1	40	14	26.9171	1.52976	0	0	0	0	1	2	2	2	6	1	23.7722	21.7397	7.56164	15.1233
3141134002	0	2	36	5	26.4084	0.80694	0	0	0	0	1	0	8	7	15	1	39.1685	15.337	19.1667	59.4954
3141134202	0	2	37	12	31.4134	-0.359158	0	0	0	0	1	0	9	0	9	1	25.2677	17.4411	21.8447	22.5023
3141134301	0	1	35	16	28.8225	1.90582	2	0	0	0	4	0	1	10	11	0	68.7501	21.8055	8.19178	103.763
3141134302	0	2	36	18	22.3596	1.90582	0	0	1	3	1	0	1	6	7	1	16.4151	3.98082	5.67123	13.9178
3141134602	0	2	54	12	28.533	0.171115	0	0	1	4	1	0	5	10	15	1	23.6735	20.9726	1.89041	37.0137
3141134701	0	1	40	14	25.6661	0.80694	0	0	1	4	1	0	3	2	5	1	19.9606	8.58082	0	99.2877
3141134801	0	1	50	0	29.6	0.191324	4	1	0	0	1	4	16	0	20	1	70.6299	4.27397	0	16.3836
3141134802	0	2	38	5	29.2041	-0.37478	0	0	0	0	2	8	7	2	17	1	126.836	61.5616	0	66.1918
3141135301	0	1	40	4	35.1374	0.80694	2	0	0	0	2	2	8	0	10	1	95.5093	38.9589	131.068	244.658
3141135302	0	2	39	5	32.5623	-0.230512	0	0	0	0	2	0	3	3	6	1	51.7807	0.69863	0	210.833
3141135502	0	2	43	16	26.9768	-0.323209	0	0	0	0	1	0	1	0	1	1	26.2641	26.274	0	8.21918
3141135601	0	1	35	12	22.0025	2.03046	2	0	0	0	1	0	0	10	10	1	74.9707	25.326	8.19178	139.26
3141135901	0	1	46	14	31.8195	1.30764	2	4	0	0	5	3	3	8	14	0	154.571	20.9589	13.653	144.831
3141135902	0	2	42	10	24.677	1.30764	0	0	0	0	1	2	6	3	11	1	49.2256	9.66301	8.19178	41.589
3141136002	0	2	40	5	41.8828	-0.796616	0	0	0	0	5	4	11	0	15	0	83.0236	23.7089	16.3836	246.384
3141136101	0	1	51	12	27.6915	0.191324	3	0	0	0	1	8	13	0	21	1	59.779	8.64658	0	0
3141136301	0	1	55	5	27.0555	-0.359158	2	0	0	0	1	0	6	1	7	1	116.02	5.2274	13.653	23.1872
3141136302	0	2	51	0	29.655	-0.359158	0	0	0	0	1	1	9	4	14	1	29.0829	12.9041	32.7671	65.5342
3141136401	0	1	35	12	26.7918	0.777367	4	1	0	0	1	0	1	11	12	1	73.2758	64.8301	16.3836	104.603
3141136702	0	2	35	11	30.8532	0.451503	0	0	0	0	3	0	2	10	12	1	15.3173	20.8021	0	32.7671
3141136902	0	2	44	12	26.9473	0.777367	0	0	1	4	2	0	4	10	14	1	12.3854	19.811	16.3836	24.6027
3141137401	0	1	53	12	35.9359	0.80694	1	0	0	0	4	2	10	12	24	0	23.1928	5.09589	24.5753	32.1918
3141137402	0	2	48	7	27.9085	0.84061	0	0	0	0	1	0	3	18	21	1	59.4108	12.1644	0	75.5342
3141137501	0	1	58	16	31.9044	1.34935	1	0	0	0	1	1	6	6	13	1	12.6604	1.33973	0	33.0959
3141137502	0	2	48	16	27.2509	1.93539	0	0	0	0	1	0	4	12	16	1	123.098	51.8356	16.3836	147.452
3141137602	0	2	52	12	24.4792	-0.826188	0	0	0	0	1	0	14	16	30	1	49.3872	17.9616	1.26027	51.0411
3141137701	0	1	45	18	26.1038	0.202465	2	0	0	0	2	2	12	6	20	1	63.2186	4.83562	21.8447	50.1621
3141137702	0	2	41	12	30.0914	1.40512	0	0	1	4	4	2	9	9	20	0	52.7988	27.7589	8.19178	29.2329
3141137801	0	1	45	20	33.7214	2.99443	2	1	0	0	2	0	2	3	5	1	0.609436	1	0	22.5205
3141137802	0	2	44	12	27.0552	2.27161	0	0	0	0	2	2	6	3	11	1	21.3927	20.4493	27.3059	33.0046
3141137901	0	1	63	3	21.4767	0.171115	0	0	0	0	5	0	4	14	18	0	92.8916	30.3438	2.73059	6.53881
3141138201	0	1	35	9	21.291	0.206945	0	0	0	0	4	3	5	4	12	0	75.7412	11.6603	0	98.3014
3141138302	0	2	42	16	29.6634	1.90582	0	0	0	0	1	0	4	12	16	1	20.7219	18.3973	3.78082	5.06849
3141138602	0	2	43	12	26.5036	0.80694	0	0	0	0	4	3	5	8	16	0	20.9291	8.74658	0	7.56164
3141138701	0	1	35	8	36.9265	-0.359158	3	0	1	4	5	14	15	0	29	0	332.332	4.17534	3.78082	696.356
3141138702	0	2	35	16	25.589	-0.359158	0	0	0	0	1	2	5	7	14	1	23.6823	14.0877	2.52055	108.493
3141138916	0	2	37	8	25.8999	-0.260085	0	0	0	0	1	2	6	14	22	1	44.653	26.0384	0	47.8904
3141139002	0	2	54	0	32.9492	-1.7861	0	0	0	0	2	2	8	0	10	1	39.1958	7.99452	0	22.6849
3141139101	0	1	44	8	31.7435	-0.359158	0	1	0	0	4	2	2	0	4	0	56.2629	18.7397	0	146.849
3141139102	0	2	39	5	25.1039	0.211264	0	0	0	0	4	6	10	6	22	0	41.7491	6.90411	0	8.87671
3141139202	0	2	51	7	27.6395	0.777367	0	0	0	0	1	2	12	4	18	1	4.09001	0.931507	0	0
3141139402	0	2	36	12	29.7861	0.310337	0	0	0	0	1	2	1	6	9	1	39.148	19.4219	8.19178	107.151
3141139701	0	1	36	5	22.8191	-0.329586	2	0	0	0	4	6	5	6	17	0	51.1077	15.0521	1.89041	82.5479
3141139801	0	1	44	14	27.2962	0.777367	0	0	0	0	1	0	1	1	2	1	41.8663	4.6	1.89041	18.274
3141139901	0	1	54	12	33.9055	1.30764	0	0	1	4	5	0	13	3	16	0	23.6597	13.6986	1.89041	42.8767
3141139902	0	2	51	5	24.4975	0.777367	0	0	0	0	5	1	13	10	24	0	11.9354	11.6932	16.3836	49.1507
3141140001	0	1	48	5	22.4443	0.206945	1	0	0	0	1	0	1	6	7	1	121.071	9.69863	1.26027	61.3333
3141140002	0	2	38	11	23.3745	0.777367	0	0	0	0	4	0	2	8	10	0	56.4186	38.1863	0	65.5342
3141140102	0	2	41	5	36.8404	0.80694	0	0	0	0	4	5	5	5	15	0	213.668	10.1479	1.26027	470.712
3141140201	0	1	56	5	30.4958	-1.4506	0	0	0	0	2	6	16	0	22	1	20.7272	5.12877	0	89.4795
3141140202	0	2	55	0	27.7897	-2.23468	0	0	1	3	5	3	18	0	21	0	13.7023	4.30685	0	7.56164
3141140302	0	2	59	0	26.8453	0.346287	0	0	0	0	5	0	9	12	21	0	45.5264	0	8.19178	8.19178
3141140303	0	1	35	12	22.5098	1.33721	0	0	0	0	5	0	9	6	15	0	51.579	4.4274	0	8.82192
3141140401	0	1	38	12	22.206	0.171115	2	0	0	0	4	1	5	6	12	0	36.819	8.81233	16.3836	71.8356
3141140702	0	2	54	4	20.3807	0.385981	0	0	0	0	5	5	20	0	25	0	81.3824	28.1644	0	47.8904
3141140801	0	1	46	8	27.7008	-0.349526	2	0	0	0	4	2	6	4	12	0	113.701	44.7945	0	131.068
3141140802	0	2	38	16	25.2944	0.236518	0	0	0	0	4	2	6	8	16	0	77.0978	12.1205	0	7.56164
3141140902	0	2	48	18	28.3447	1.74134	0	0	0	0	1	0	9	8	17	1	21.0105	6.34521	32.7671	35.3151
3141141001	0	1	44	11	33.8338	1.37555	0	0	0	0	4	0	3	2	5	0	16.0635	9.55616	5.0411	47.4247
3141141101	0	1	39	12	26.1962	0.206945	0	0	1	3	1	1	13	3	17	1	153.028	14.0589	8.19178	105.89
3141141102	0	2	40	5	26.6193	-0.359158	0	0	1	2	1	0	7	10	17	1	51.7077	14.6521	8.19178	71.2055
3141141301	0	1	54	5	25.7959	-0.963633	0	0	0	0	4	0	13	7	20	0	67.1539	10.3562	16.3836	23.9452
3141141401	0	1	37	2	28.7903	-0.359158	0	0	0	0	4	0	7	4	11	0	14.827	8.51507	16.3836	16.3836
3141141402	0	2	37	12	33.8916	-0.359158	0	0	0	0	1	2	12	2	16	1	14.0416	3.95616	8.19178	9.45205
3141141502	0	2	40	4	23.439	-0.260085	0	0	0	0	4	10	3	8	21	0	29.23	6.04932	0	1.89041
3141141602	0	2	42	12	20.2332	-0.826188	0	0	1	4	1	1	7	4	12	1	14.9547	6.38904	21.8447	21.8447
3141141903	0	2	38	13	19.1342	1.06273	0	1	0	0	1	0	5	8	13	1	98.3819	12.6027	0	0
3141142002	0	2	35	12	25.1486	-0.329586	0	0	0	0	1	2	7	4	13	1	38.2825	30.9726	32.7671	135.562
3141142102	0	2	49	9	32.8506	-1.43066	0	0	0	0	4	2	7	2	11	0	16.479	9.92329	0	8.87671
3141142201	0	1	42	16	24.1966	0.777367	2	0	1	4	1	3	5	3	11	1	120.744	24.7452	0	65.5342
3141142202	0	2	38	16	27.0895	0.777367	0	0	0	0	2	0	1	10	11	1	11.2692	2.03836	0	7.56164
3141142212	0	2	66	0	31.0056	0.813317	0	0	0	0	5	0	12	0	12	0	33.0204	15.8904	0	15.1233
3141142302	0	2	37	12	31.0376	0.80694	0	0	1	4	1	0	2	8	10	1	15.2335	11.8192	13.653	21.242
3141142401	0	1	51	12	28.1245	0.206945	1	1	1	4	1	4	13	0	17	1	64.5519	5.75342	16.3836	23.9452
3141142501	0	1	42	16	26.3218	-0.379098	1	0	0	0	1	2	11	0	13	1	62.0771	27.1699	8.19178	23.4247
3141142601	0	1	47	16	27.7893	0.842889	0	0	1	3	4	2	7	4	13	0	86.1656	34.2685	16.3836	114.685
3141142602	0	2	35	12	26.2283	0.80694	0	0	0	0	1	4	6	4	14	1	36.628	27.6822	2.73059	18.3881
3141142702	0	2	52	12	28.2892	-0.0067052	0	1	0	0	1	0	5	6	11	1	28.1061	15.4192	8.19178	8.84932
3141142801	0	1	55	16	26.7791	1.30764	0	0	1	4	4	0	10	8	18	0	53.4524	3.06575	32.7671	98.3014
3141142901	0	1	54	12	27.6817	1.90582	1	0	0	0	4	0	11	5	16	0	26.0306	7.67123	0	15.1233
3141142902	0	2	47	8	30.4809	0.813317	0	0	0	0	1	0	4	2	6	1	49.5094	2.30137	3.78082	11.3425
3141143001	0	1	47	16	38.219	-0.323209	3	0	0	0	4	0	32	0	32	0	86.094	2.13699	3.78082	233.781
3141143201	0	1	40	12	29.9401	0.202465	4	0	0	0	4	0	5	7	12	0	48.7922	28.5041	0	22.6849
3141143301	0	1	45	7	26.3728	0.777367	0	0	0	0	4	3	11	0	14	0	192.668	6.24658	8.19178	8.19178
3141143302	0	2	40	8	24.3564	0.777367	0	0	0	0	2	2	7	6	15	1	24.5343	8.39452	0	17.6438
3141143402	0	2	48	6	36.7137	0.777367	0	0	0	0	1	0	7	4	11	1	56.8749	7.23288	0	20.1644
3141143902	0	2	37	5	22.791	0.236518	0	0	0	0	1	0	4	7	11	1	37.8921	15.1233	0	10.7123
3141144002	0	2	42	16	28.8095	0.813317	0	0	0	0	1	0	3	10	13	1	20.6904	12.0989	7.56164	7.56164
3141144101	0	1	43	12	31.1235	0.777367	0	0	0	0	1	1	7	2	10	1	61.8965	15.6712	32.7671	73.0959
3141144102	0	2	35	10	37.5143	0.777367	0	0	0	0	1	0	6	6	12	1	34.263	13.5014	0	7.56164
3141144202	0	2	48	12	29.1729	1.90582	0	0	0	0	3	0	2	6	8	1	91.8574	27.1781	0	0
3141144301	0	1	41	7	22.2251	0.206945	3	1	0	0	5	3	8	1	12	0	47.8839	5.52329	0	9.45205
3141144302	0	2	35	16	24.144	0.813317	0	0	0	0	1	3	4	5	12	1	72.385	26.3123	3.78082	124.877
3141144401	0	1	37	16	31.2799	0.211264	0	0	0	0	1	0	3	8	11	1	130.725	54.1479	230	255.534
3141144801	0	1	53	5	26.0262	-1.43066	0	0	1	4	4	2	12	2	16	0	25.8435	14.3233	1.89041	32.137
3141144802	0	2	50	8	32.2175	-0.826188	0	0	0	0	3	0	6	0	6	1	7.57141	34.3742	0	0.328767
3141145002	0	2	43	16	26.0091	1.44107	0	0	0	0	3	0	8	10	18	1	29.4798	17.3164	115	218.562
3141145102	0	2	48	14	30.7489	0.242895	0	0	1	4	1	0	6	16	22	1	61.8254	28.7918	0	66.1918
3141145802	0	2	43	18	31.6122	0.842889	0	0	0	0	1	0	6	10	16	1	23.4159	28.4932	0	19.1667
3141145902	0	2	51	12	23.8445	0.415554	0	0	0	0	1	0	6	10	16	1	9.78945	8.35068	0	0
3141146001	0	1	38	16	26.5761	0.805126	0	0	0	0	1	1	7	4	12	1	40.0083	3.36986	1.26027	206.527
3141146102	0	2	41	12	27.3655	0.777367	0	0	0	0	2	4	8	4	16	1	74.4879	45.2575	13.653	16.8037
3141146202	0	2	39	12	34.626	0.33991	0	0	0	0	2	0	6	8	14	1	14.4802	1.34795	0	0
3141146301	0	1	41	7	24.1447	-0.359158	0	0	1	4	4	2	11	1	14	0	79.8697	31.4658	7.56164	35.9178
3141146402	0	2	48	5	27.2436	-1.21757	0	0	0	0	3	0	18	0	18	1	61.662	24.0274	0.630137	0.630137
3141146502	0	2	35	8	29.1782	-0.359158	0	0	0	0	1	1	7	5	13	1	83.6752	15.0904	1.89041	42.2192
3141146601	0	1	36	12	22.5014	-1.38266	0	0	0	0	1	5	7	4	16	1	29.738	7.12329	0	19.2329
3141146701	0	1	35	12	24.2124	-0.192058	0	0	0	0	1	8	6	2	16	1	23.6433	7.46301	8.19178	23.3151
3141147001	0	1	46	3	39.2978	0.80694	4	0	1	4	1	2	10	2	14	1	76.3622	3.45205	0	7.56164
3141147002	0	2	46	1	42.8435	-0.329586	2	0	0	0	1	0	1	4	5	1	50.4403	2.9589	0	32.7671
3141147101	0	1	58	6	28.0578	1.14315	1	0	0	0	2	2	24	0	26	1	160.126	84.137	1.89041	24.5753
3141147202	0	2	54	5	31.8194	0.33991	0	0	0	0	4	0	4	0	4	0	6.87173	1.89589	0	0
3141147402	0	2	53	5	25.7999	0.813317	0	0	0	0	5	2	16	3	21	0	17.4861	9.12055	0	37.8082
3141147602	0	2	60	11	22.2476	0.451503	0	0	0	0	1	0	9	6	15	1	5.34695	17.9507	0	0
3141148001	0	1	49	7	24.9359	0.80694	0	1	0	0	5	2	14	1	17	0	73.6882	23.9123	16.3836	286.712
3141148002	0	2	41	6	35.3438	0.80694	0	0	1	4	1	2	10	6	18	1	40.6667	30.937	0	61.2808
3141148102	0	2	41	5	26.5962	-2.01671	0	0	0	0	4	2	6	4	12	0	53.1534	13.4753	0	22.6849
3141148202	0	2	37	16	21.0795	1.09868	0	0	0	0	1	0	2	8	10	1	13.8562	12.9863	0	15.1233
3141148302	0	2	58	5	31.8724	-0.122792	0	0	0	0	1	0	18	0	18	1	14.6401	7.73699	6.30137	42.8493
3141148501	0	1	57	12	27.2663	-0.826188	0	0	0	0	5	5	23	0	28	0	201.123	68.0274	10.9224	175.416
3141148502	0	2	40	6	38.3182	-1.188	0	0	0	0	2	0	10	2	12	1	27.9553	16.0658	13.653	69.105
3141148601	0	1	39	12	24.3375	-0.397529	1	0	0	0	1	4	10	0	14	1	41.8431	0.767123	7.56164	30.2466
3141148702	0	2	38	5	29.2101	-0.834987	0	0	0	0	5	0	7	0	7	0	35.8428	18.1041	49.1507	56.7123
3141148801	0	1	47	7	30.173	0.80694	1	0	1	1	1	4	14	8	26	1	33.1218	29.9178	13.653	13.653
3141148901	0	1	55	8	31.1315	0.813317	0	0	0	0	1	0	0	1	1	1	12.2126	8.15342	5.46119	13.0228
3141148902	0	2	46	5	32.2953	0.813317	0	0	1	4	1	0	2	12	14	1	30.7987	0.657534	0	0
3141149001	0	1	40	18	29.4697	0.80694	0	0	0	0	4	0	4	6	10	0	140.497	68.411	0	73.7534
3141149002	0	2	35	18	26.6728	1.44107	0	0	0	0	4	0	5	12	17	0	19.2899	8.54795	0	0
3141149101	0	1	55	0	25.2826	-1.43066	0	0	0	0	2	2	10	0	12	1	29.1178	3.33699	2.52055	3.15068
3141149102	0	2	49	0	31.2554	-1.43066	0	0	1	4	2	0	12	0	12	1	2.48378	4.14247	0	2.52055
3141149202	0	2	67	5	25.5659	-0.295915	0	0	1	4	1	0	13	6	19	1	12.566	2.76712	0	0
3141149301	0	1	55	16	27.2206	1.90582	1	0	1	4	1	0	8	8	16	1	22.5341	8.44384	0	30.2466
3141149401	0	1	42	16	24.6373	0.547857	0	0	0	0	1	0	2	13	15	1	72.8655	29.6959	0	37.8082
3141149502	0	2	44	7	24.4975	0.777367	0	0	1	4	1	0	3	8	11	1	8.12801	0.657534	0	8.19178
3141149702	0	2	37	12	26.3756	-1.58069	0	0	0	0	1	2	13	0	15	1	40.2402	8.84384	0	73.0959
3141149902	0	2	42	8	26.1845	0.809444	0	0	0	0	1	2	5	5	12	1	113.654	49.8356	16.3836	404.685
3141150001	0	1	63	12	32.0759	0.813317	0	0	0	0	5	3	17	4	24	0	120.005	14.2137	3.78082	157.247
3141150002	0	2	52	6	32.8083	0.842889	0	0	0	0	1	2	12	8	22	1	28.9304	16.2356	7.56164	17.8539
3141150101	0	1	42	16	25.8927	2.03046	0	0	1	4	1	0	4	4	8	1	57.3258	16.0767	2.52055	5.20548
3141150302	0	2	40	12	36.391	0.206945	0	0	0	0	1	0	5	10	15	1	33.6617	28.2795	0	0.109589
3141150401	0	1	39	16	25.9858	2.06003	3	4	0	0	1	0	9	12	21	1	531.619	22.0822	0	52.7671
3141150601	0	1	35	16	26.3925	1.90582	0	0	0	0	1	0	9	6	15	1	72.9954	15.6712	0	7.56164
3141150614	0	2	69	0	23.3881	1.37555	0	0	0	0	4	3	17	0	20	0	26.1094	3.73699	0	32.7671
3141150701	0	1	60	12	24.822	-0.334287	1	0	0	0	1	0	21	0	21	1	33.1739	39.0959	65.5342	65.5342
3141150702	0	2	53	5	22.137	-0.82861	0	0	0	0	1	5	16	0	21	1	15.0488	4.94247	0.945205	0.945205
3141150801	0	1	43	9	25.3515	1.3354	0	0	0	0	1	0	1	8	9	1	63.4142	9.86507	3.78082	34.0274
3141150901	0	1	50	5	21.2245	0.777367	2	1	0	0	5	0	21	0	21	0	65.4418	13.2164	21.8447	71.0502
3141150902	0	2	45	7	30.4972	0.777367	0	0	0	0	4	0	4	8	12	0	36.2873	7.15616	0	68.0548
3141151001	0	1	40	10	25.3934	0.908518	1	4	1	2	5	10	10	0	20	0	316.843	12.9425	0	230
3141151101	0	1	42	11	25.234	-0.963633	2	1	0	0	4	8	12	0	20	0	19.9524	3.45205	0	34.6575
3141151102	0	2	39	4	33.5567	-1.54968	0	0	0	0	4	0	7	1	8	0	104.974	35.3699	16.3836	23.9452
3141151202	0	2	37	16	31.832	-0.226194	0	0	0	0	1	2	6	8	16	1	9.79798	11.6055	0	18.3014
3141151401	0	1	52	12	17.6177	2.03046	0	0	0	0	1	0	9	4	13	1	24.7766	3.67123	8.19178	73.726
3141151501	0	1	61	6	36.7905	0.80694	0	0	0	0	4	3	12	8	23	0	51.7112	6.30137	0	40.6575
3141151502	0	2	58	4	45.8843	-0.154868	0	0	0	0	4	3	16	0	19	0	28.2426	4.27397	7.56164	30.2466
3141151601	0	1	42	4	22.2063	-1.41223	2	0	0	0	5	0	32	0	32	0	58.501	9.40274	7.56164	105.863
3141151801	0	1	43	12	26.0503	0.242895	4	0	0	0	1	4	16	4	24	1	25.5073	20.0548	8.19178	34.6575
3141151802	0	2	37	12	27.8876	0.242895	0	0	0	0	4	2	7	5	14	0	118.945	28.8438	1.89041	57.3425
3141151902	0	2	47	16	27.1621	0.777367	0	0	0	0	1	0	2	4	6	1	41.0728	29.7644	6.30137	36.5479
3141152002	0	2	52	9	28.4087	0.242895	0	0	0	0	2	0	14	8	22	1	55.0459	20.3699	0	12
3141152101	0	1	40	6	22.0154	0.206945	0	0	0	0	1	2	14	0	16	1	95.0068	42.0164	8.19178	103.973
3141152102	0	2	36	12	26.8352	0.206945	0	0	0	0	5	0	1	0	1	0	70.5663	14.3562	1.26027	34.0274
3141152202	0	2	35	12	21.401	0.211264	0	0	0	0	1	0	6	0	6	1	26.7456	5.6274	32.7671	32.7671
3141152301	0	1	45	12	25.3894	1.90582	0	0	0	0	1	0	5	10	15	1	108.166	62.1918	8.19178	96.5753
3141152302	0	2	35	16	24.4346	1.37555	0	0	0	0	1	0	5	3	8	1	46.6131	15.9178	2.73059	70.7854
3141152401	0	1	64	2	23.2423	0.236518	1	4	0	0	1	5	14	3	22	1	33.2012	13.4356	1.26027	54.2329
3141152502	0	2	37	12	27.6099	0.206945	0	0	0	0	4	5	3	4	12	0	21.2454	4.39452	1.89041	11.9726
3141152601	0	1	39	10	21.8878	0.33991	0	4	0	0	5	3	5	6	14	0	620.301	4.60274	0	113.425
3141152602	0	2	35	12	36.0987	0.80694	0	0	0	0	4	0	8	6	14	0	47.1839	8.66849	13.653	50.2009
3141152701	0	1	38	16	20.9027	1.53614	0	0	0	0	1	0	6	6	12	1	72.9348	26.4137	0	81.3151
3141152801	0	1	52	6	28.1185	1.33721	1	0	0	0	5	8	12	0	20	0	110.023	12.3342	0	105.863
3141152902	0	2	43	18	34.7792	0.777367	0	0	0	0	2	0	8	6	14	1	51.4088	36.7945	10.9224	46.5388
3141153001	0	1	39	12	29.6509	0.813317	0	0	0	0	1	0	3	9	12	1	68.5602	37.326	2.52055	55.4521
3141153101	0	1	36	7	30.4845	0.76679	4	0	1	4	1	0	2	10	12	1	95.2218	47.4411	3.15068	377.991
3141153201	0	1	49	3	25.6225	0.777367	3	1	0	0	1	3	6	3	12	1	76.9026	34.2904	8.19178	105.288
3141153202	0	2	43	12	28.8754	0.777367	2	0	0	0	2	0	2	0	2	1	17.6998	10.0932	40.3288	74.3836
3141153302	0	2	56	8	33.3677	0.200687	0	0	0	0	1	0	8	10	18	1	34.746	8.77808	0	1.26027
3141153401	0	1	36	14	18.6323	-0.329586	0	0	0	0	4	0	7	0	7	0	122.105	31.2329	32.7671	55.4521
3141153501	0	1	45	5	31.022	0.777367	2	1	0	0	4	2	11	1	14	0	95.6453	8.44932	0	22.7397
3141153601	0	1	45	16	35.0711	0.777367	0	0	0	0	4	4	10	0	14	0	20.8786	18.5233	0	47.8904
3141153602	0	2	39	12	31.4453	0.385981	0	0	0	0	4	0	16	2	18	0	24.0653	4.86575	2.52055	13.863
3141153701	0	1	52	12	30.3739	0.242895	0	0	0	0	1	5	15	3	23	1	84.3682	46.7671	32.7671	235.068
3141153702	0	2	42	5	24.2052	0.242895	0	0	0	0	1	0	8	2	10	1	13.4361	13.8849	2.73059	14.1005
3141153802	0	2	47	5	26.6884	0.842889	0	0	0	0	4	0	13	2	15	0	24.4794	2.21918	0	49.1507
3141154001	0	1	54	11	26.3218	1.33721	0	0	0	0	5	0	22	0	22	0	48.5611	18.1233	5.67123	103.973
3141154002	0	2	50	5	31.5691	0.777367	0	0	0	0	5	0	16	0	16	0	75.6588	4.27397	0	15.1233
3141154101	0	1	42	10	27.291	1.50019	0	0	0	0	4	0	6	8	14	0	77.6699	5.53425	7.56164	7.67123
3141154301	0	1	54	16	23.246	2.27161	1	0	0	0	4	0	10	11	21	0	25.8989	4.38356	12.6027	25.2055
3141154402	0	2	44	12	38.8727	-0.359158	0	0	0	0	1	0	8	12	20	1	64.5498	24.9863	0	2.52055
3141154702	0	2	66	0	33.7477	-1.76767	0	0	0	0	1	0	27	0	27	1	134.88	15	8.19178	391.525
3141154802	0	2	35	6	24.5937	0.310337	0	0	0	0	1	0	2	10	12	1	44.9982	19.6767	3.78082	11.6712
3141155001	0	1	54	12	29.3082	0.304544	1	0	0	0	1	0	3	10	13	1	47.5146	25.7753	27.3059	27.3059
3141155101	0	1	50	8	26.5367	1.30764	2	4	1	2	5	2	24	0	26	0	195.13	67.6986	16.3836	190.63
3141155102	0	2	39	14	31.0406	0.242895	0	0	0	0	1	5	12	5	22	1	16.7877	7.2	0	0
3141155202	0	2	62	6	33.6287	1.90582	0	0	0	0	1	0	6	22	28	1	37.9303	5.78082	7.56164	107.836
3141155302	0	2	52	12	24.5711	0.777367	0	0	1	2	1	0	8	10	18	1	3.05425	1.53425	1.89041	4.73973
3141155402	0	2	35	16	22.948	2.62864	0	0	0	0	1	0	6	12	18	1	67.6035	61.8274	16.3836	174.562
3141155502	0	2	53	12	31.8052	0.737218	0	0	0	0	1	0	8	10	18	1	87.7516	35.6904	57.5	66.9521
3141155601	0	1	36	16	20.2004	0.809444	0	0	1	4	1	6	0	0	6	1	60.7205	13.463	3.15068	27.8904
3141155701	0	1	48	14	24.4178	1.40512	0	0	1	3	1	0	1	3	4	1	61.2886	23.211	7.56164	38.4658
3141155801	0	1	56	12	27.0641	0.80694	0	0	0	0	1	0	11	6	17	1	74.702	7.22192	0	0
3141155902	0	2	65	3	25.6353	-0.790238	0	0	1	2	1	0	15	0	15	1	20.1962	10.7178	0	0.657534
3141156001	0	1	60	9	29.502	0.399611	1	0	0	0	5	0	32	0	32	0	104.81	49.2822	3.78082	11.6712
3141156102	0	2	66	0	26.8814	-0.790238	0	0	0	0	4	1	11	0	12	0	33.2103	6.80822	0	32.7671
3141156202	0	2	49	16	28.4873	0.310337	0	0	0	0	4	0	8	4	12	0	36.8531	12.9151	8.19178	30.8767
3141156502	0	2	48	8	24.298	1.37555	0	0	1	3	1	0	7	8	15	1	17.8744	11.1349	0	20.1644
3141156701	0	1	56	14	22.8571	0.842889	0	0	0	0	1	2	12	12	26	1	48.0599	58.3425	54.6119	70.3653
3141156801	0	1	44	16	20.8307	0.777367	0	0	0	0	5	3	14	0	17	0	64.4853	17.9726	11.3425	34.0822
3141156802	0	2	35	12	23.5266	0.777367	0	0	0	0	1	0	10	6	16	1	22.6067	30.4603	7.56164	39.1233
3141156901	0	1	44	16	25.0995	-0.230512	0	0	0	0	5	2	15	4	21	0	72.5982	17.8548	0	134.849
3141157001	0	1	38	8	27.1201	-0.359158	0	0	1	4	1	0	12	4	16	1	86.1475	37.2904	0	51.6712
3141157101	0	1	46	3	34.8687	-0.359158	3	1	0	0	4	2	12	0	14	0	21.737	0.986301	7.56164	73.0959
3141157401	0	1	47	16	28.0039	0.242895	0	0	0	0	1	2	11	8	21	1	62.593	6.41096	0	7.56164
3141157602	0	2	49	4	26.8316	-0.864559	0	0	0	0	4	0	4	8	12	0	34.8897	22.663	0	32.7671
3141157801	0	1	41	12	28.7356	1.20868	0	0	0	0	1	0	4	15	19	1	59.4444	18.2904	3.15068	101.452
3141157902	0	2	35	16	25.4581	1.52976	0	0	0	0	2	0	0	10	10	1	45.351	2.30137	0	0
3141158002	0	2	36	12	29.7693	1.14315	0	0	0	0	1	0	4	10	14	1	14.5993	21.9068	0	15.1233
3141158102	0	2	67	5	42.4	-1.54474	0	0	0	0	1	0	1	4	5	1	12.2838	2.63014	0	9.47945
3141158201	0	1	46	5	28.4406	1.40512	1	0	0	0	4	3	11	4	18	0	48.2428	20.9753	8.19178	44.7397
3141158202	0	2	40	8	33.472	1.40512	0	0	0	0	1	0	5	12	17	1	43.4313	17.3945	16.3836	250.164
3141158701	0	1	44	14	28.1519	0.777367	0	0	0	0	1	1	11	4	16	1	13.4889	4.87671	0	8.82192
3141158702	0	2	43	6	25.8682	0.777367	0	0	0	0	4	0	8	8	16	0	32.3168	35.0301	0	11.3425
3141158902	0	2	49	4	28.5289	0.206945	0	0	0	0	3	2	12	8	22	1	44.6761	17.1836	0	11.3425
3141159001	0	1	56	16	21.1389	0.242895	0	0	0	0	1	0	10	0	10	1	30.4006	4.46575	0	49.3699
3141159101	0	1	40	5	32.051	0.777367	2	0	0	0	4	0	2	4	6	0	43.7083	7.27671	0	32.7671
3141159102	0	2	35	12	27.7471	0.236518	0	0	1	4	4	0	3	9	12	0	15.7658	15.9068	0	0.630137
3141159202	0	2	41	3	35.1924	-1.40109	0	0	0	0	1	0	15	0	15	1	9.31477	4.32603	1.26027	1.89041
3141159302	0	2	43	7	26.1946	0.80694	0	0	0	0	1	0	7	12	19	1	31.3508	21.8137	0	7.56164
3141159401	0	1	61	3	26.2283	0.242895	1	1	0	0	1	1	9	2	12	1	41.0089	4.85479	0	0
3141159402	0	2	55	0	36.8859	0.813317	0	0	0	0	4	2	20	0	22	0	52.4513	5.9726	0	10.0822
3141159502	0	2	36	11	25.094	-0.826188	0	0	0	0	1	0	6	10	16	1	28.2562	12.9425	0.630137	0.630137
3141159702	0	2	42	18	26.1705	1.93539	0	0	0	0	2	0	6	14	20	1	62.7622	53.4932	12.2877	12.2877
3141159801	0	1	40	16	24.8307	2.03046	3	0	0	0	1	0	2	4	6	1	138.144	13.4466	0	129.534
3141159802	0	2	38	18	32.0315	0.247213	0	0	1	4	1	0	0	6	6	1	63.1704	11.1233	10.9224	28.9726
3141160016	0	2	58	8	27.6008	0.813317	0	0	1	4	1	3	18	6	27	1	70.0359	21.3808	16.3836	134.849
3141160302	0	2	46	18	27.9421	1.40512	0	0	1	4	1	0	7	14	21	1	20.5538	22.2685	8.19178	23.3151
3141160501	0	1	54	16	27.1028	1.30764	0	0	0	0	1	0	7	6	13	1	39.6629	11.2	0	15.1233
3141160701	0	1	52	16	27.4393	2.06003	0	0	0	0	4	0	13	9	22	0	44.3865	36.3288	0	3.78082
3141160702	0	2	42	9	27.0831	0.200687	0	0	0	0	1	1	12	6	19	1	61.1399	13.1123	0	0
3141160802	0	2	55	5	26.0847	-0.260085	0	0	0	0	4	0	7	3	10	0	111.622	13.4301	1.89041	141.178
3141160901	0	1	63	12	23.9486	1.33972	0	0	0	0	1	0	5	14	19	1	81.0798	38.8055	0	34.6849
3141161201	0	1	52	16	19.7797	1.93539	2	0	1	3	2	0	4	17	21	1	36.488	6.31233	32.7671	105.863
3141161202	0	2	49	16	27.2932	1.44107	0	0	1	4	1	0	8	10	18	1	22.7812	24.0849	0	503.151
3141161502	0	2	48	12	28.4943	1.37555	0	0	1	4	1	0	6	8	14	1	30.3087	4.44384	0	34.6575
3141161701	0	1	54	5	27.4449	0.813317	0	0	1	4	3	3	11	0	14	1	10.1475	1.67671	0	3.15068
3141161802	0	2	35	12	24.7878	1.30764	0	0	0	0	1	0	4	14	18	1	39.4501	28.0548	8.19178	91.9795
3141161902	0	2	52	14	31.4134	1.90582	0	0	0	0	1	0	7	5	12	1	5.19585	6.92877	0	3.94521
3141162202	0	2	44	5	39.8801	0.945826	0	0	1	4	4	0	10	4	14	0	37.4345	0.739726	172.5	238.034
3141162301	0	1	43	8	30.93	2.30118	3	4	0	0	5	0	10	12	22	0	115.661	40.2411	8.19178	364.534
3141162302	0	2	42	11	22.3354	2.30118	0	0	0	0	4	1	7	6	14	0	57.709	26.6548	115	149.082
3141162402	0	2	40	8	33.2671	0.211264	0	0	1	4	1	4	8	4	16	1	83.1756	27.1699	8.19178	48.5205
3141162603	0	2	40	12	25.7863	-0.750544	0	0	0	0	3	2	9	6	17	1	90.5046	40.3767	8.19178	8.82192
3141162902	0	2	44	12	31.679	0.842889	0	0	1	2	2	2	8	6	16	1	64.3707	41.726	0	3.47945
3141163302	0	2	51	7	29.602	-0.230512	0	0	0	0	4	5	22	0	27	0	68.0702	6.11507	5.46119	78.5571
3141163403	0	2	45	16	24.7496	2.46415	0	0	0	0	2	6	12	12	30	1	69.3008	46.3425	0	30.9041
3141163801	0	1	37	9	26.6325	0.200687	0	1	1	4	1	0	15	4	19	1	52.1555	5.09589	3.78082	11.3425
3141163901	0	1	61	4	30.0267	-2.73843	1	1	0	0	5	4	28	0	32	0	124.208	20	0	3.78082
3141164001	0	1	47	4	33.0449	2.65821	1	0	0	0	4	0	9	6	15	0	47.8592	8.87671	0	15.1233
3141164002	0	2	42	12	40.999	1.93539	0	0	1	4	1	0	6	8	14	1	14.6007	8.86575	0	22.6849
3141164101	0	1	45	9	25.5827	-0.230512	0	0	0	0	4	6	9	0	15	0	44.4645	3.72603	0	15.1233
3141164102	0	2	37	8	26.2502	-0.230512	0	0	0	0	1	0	8	8	16	1	29.5325	28.0822	0	0
3141164302	0	2	44	8	28.8044	0.777367	0	0	0	0	1	0	10	6	16	1	24.9314	1.91781	0	7.87671
3141164502	0	2	46	8	27.4124	0.777367	0	0	0	0	1	2	10	14	26	1	41.2838	15.2575	38.3333	186.1
3141164601	0	1	37	6	18.468	-0.359158	4	0	0	0	5	4	6	4	14	0	94.116	16.3836	0	88.2192
3141164701	0	1	36	8	25.6327	1.33721	2	0	0	0	5	15	11	0	26	0	78.5294	33.0685	0	37.8082
3141164902	0	2	58	6	29.4932	0.845394	0	0	0	0	1	0	14	12	26	1	36.2815	5.87397	8.19178	8.19178
3141165002	0	2	63	12	33.2265	0.908518	0	0	0	0	1	0	11	8	19	1	23.8566	2.92329	38.3333	38.3333
3141165201	0	1	53	16	27.9431	0.171115	2	0	0	0	1	12	8	4	24	1	47.9564	23.9781	5.0411	5.69863
3141165202	0	2	44	12	41.3192	0.206945	0	0	0	0	1	0	10	8	18	1	38.2377	24.3397	16.3836	20.6027
3141165302	0	2	51	14	26.0146	1.90582	0	0	0	0	2	0	5	14	19	1	19.3386	6.43562	8.19178	8.84932
3141165401	0	1	44	14	31.9786	0.769295	0	0	1	3	4	6	12	4	22	0	22.7824	17.9836	8.19178	81.9452
3141165502	0	2	37	14	24.5671	1.33721	0	0	0	0	1	0	10	6	16	1	135.859	120.644	11.3425	545.151
3141165601	0	1	49	12	26.5782	1.93539	3	1	0	0	1	2	9	4	15	1	168.512	21.7973	3.78082	51.6712
3141165602	0	2	43	8	32.5991	1.93539	0	0	0	0	1	0	8	10	18	1	70.9592	29.2877	0	48.5479
3141165701	0	1	50	7	24.3946	-0.329586	0	0	1	4	1	2	12	4	18	1	30.6888	25.7808	0	10.411
3141165702	0	2	38	9	27.2455	0.200687	0	0	0	0	1	0	4	6	10	1	26.7979	15.6493	4.09589	8.35616
3141165801	0	1	60	12	27.6484	1.30764	0	0	0	0	4	1	9	4	14	0	41.9622	14.137	32.7671	138.63
3141165802	0	2	54	5	30.9328	-0.323209	0	0	1	4	1	2	9	10	21	1	46.5895	7.79178	3.78082	93.8904
3141165902	0	2	35	12	31.1202	1.37555	0	0	0	0	1	0	6	10	16	1	22.5014	19.474	6.30137	86.9589
3141166001	0	1	63	16	25.7649	1.90582	4	1	1	2	1	0	6	8	14	1	24.7053	14.3123	10.9224	19.1416
3141166002	0	2	55	8	36.2667	1.30764	0	0	0	0	1	0	6	6	12	1	4.33693	11.5671	10.9224	10.9224
3141166101	0	1	49	14	25.2163	0.777367	2	0	0	0	1	0	10	8	18	1	26.0135	11.8466	0	73.7534
3141166102	0	2	42	8	24.0292	0.777367	0	0	0	0	1	0	8	3	11	1	19.0541	5.72329	0	24
3141166201	0	1	46	14	24.7386	2.39625	0	0	0	0	1	0	6	8	14	1	40.8146	40.2521	32.7671	58.3014
3141166202	0	2	41	16	24.2347	2.39625	0	0	0	0	1	0	5	6	11	1	37.6214	30.0521	16.3836	82.5753
3141166701	0	1	56	12	29.5156	1.53614	0	0	0	0	4	6	6	0	12	0	45.2849	33.2603	0	65.5342
3141166702	0	2	38	5	26.3166	0.813317	0	0	0	0	4	2	7	8	17	0	66.9047	14.1397	0	211.726
3141166901	0	1	35	16	26.8368	1.53614	0	0	0	0	5	0	7	10	17	0	46.0253	43.0904	2.52055	51.0685
3141167001	0	1	39	12	26.453	1.30764	4	1	0	0	1	0	11	19	30	1	97.982	66.8712	8.19178	75.6986
3141167102	0	2	37	12	29.2109	1.67343	0	0	0	0	4	0	12	8	20	0	54.4485	28.3288	1.89041	18.3288
3141167202	0	2	40	8	27.9072	0.608683	0	0	0	0	2	1	9	6	16	1	76.6239	13.1507	8.19178	533.726
3141167501	0	1	55	16	28.3265	1.40512	0	1	0	0	1	0	10	14	24	1	60.8498	16.2301	3.78082	78.137
3141167502	0	2	45	14	26.8382	0.80694	0	0	1	4	1	0	5	12	17	1	25.6355	8.92603	0	7.56164
3141167802	0	2	46	16	29.6134	1.33721	0	0	0	0	1	0	5	6	11	1	35.9564	18.5315	8.19178	23.6438
3141167901	0	1	42	7	31.4933	1.30764	4	4	0	0	5	0	6	4	10	0	67.1098	10.4795	3.78082	140.521
3141168102	0	2	64	0	25.6408	-0.0450989	0	0	0	0	5	6	20	0	26	0	6.06237	1.80822	0	7.56164
3141168202	0	2	47	12	30.2436	0.813317	0	0	0	0	1	0	9	4	13	1	48.5104	6.73973	0	106.521
3141168401	0	1	48	16	23.4874	1.33721	0	0	1	4	5	3	8	4	15	0	34.2562	39.8082	0	32.7671
3141168402	0	2	41	18	38.5788	0.842889	0	0	0	0	4	0	7	10	17	0	11.4285	9.12055	10.0822	34.2466
3141168701	0	1	42	8	25.4219	0.813317	0	0	0	0	1	6	14	4	24	1	87.6858	5.70411	13.653	177.489
3141168702	0	2	46	12	30.8054	0.813317	0	0	0	0	1	0	8	6	14	1	12.1007	5.58904	0	47.8904
3141168901	0	1	40	16	25.3452	-0.547555	0	0	0	0	4	0	7	5	12	0	93.9804	71.3973	0	237.562
3141169002	0	2	57	8	24.308	-0.359158	0	0	0	0	1	0	8	4	12	1	0.402195	1.57808	0	0.657534
3141169201	0	1	47	8	24.9166	1.90582	2	1	0	0	2	0	12	8	20	1	36.8558	8.71233	65.5342	77.5342
3141169202	0	2	45	14	24.1217	1.90582	0	0	0	0	1	0	7	10	17	1	47.1287	34.8932	3.78082	95.7808
3141169301	0	1	45	14	20.652	0.33991	0	0	0	0	2	1	12	6	19	1	74.5575	44.2274	0	15.1233
3141169302	0	2	41	12	27.6418	0.870182	0	0	0	0	1	0	11	5	16	1	12.0889	19.9123	8.19178	23.3151
3141169401	0	1	36	8	21.7415	0.771109	2	1	1	4	5	0	8	8	16	0	62.5851	17.5233	98.3014	178.959
3141169502	0	2	36	12	29.9132	0.572734	0	0	0	0	1	0	12	6	18	1	120.236	110.233	0	334
3141169902	0	2	49	5	23.113	1.90582	0	0	0	0	1	2	16	4	22	1	55.3221	4.50959	3.78082	3.78082
3141170102	0	2	51	16	31.9559	1.40512	0	0	0	0	4	0	11	2	13	0	67.9691	2.52055	16.3836	75.879
3141170202	0	2	43	16	34.081	0.33991	0	0	1	4	4	3	15	2	20	0	4.89326	1.47945	0	0
3141170502	0	2	36	9	29.8469	-0.796616	0	0	0	0	4	0	12	0	12	0	78.88	39.0822	6.30137	86.9589
3141170601	0	1	52	8	31.4999	0.777367	1	0	0	0	5	0	9	0	9	0	0.588321	1.80822	0	0
3141170702	0	2	45	5	35.2001	0.206945	0	0	1	4	5	2	15	4	21	0	163.399	31.4027	0	17.6986
3141170802	0	2	43	6	35.0718	0.33991	0	0	0	0	4	0	20	0	20	0	167.092	54.1096	16.3836	483.945
3141171201	0	1	39	5	23.9017	-0.329586	2	0	0	0	4	0	0	8	8	0	67.5067	5.47945	1.26027	197.863
3141171202	0	2	37	12	30.1329	-1.30702	0	0	0	0	4	0	8	8	16	0	74.6909	39.8877	49.1507	137.37
3141171301	0	1	44	12	21.2031	0.777367	0	0	0	0	1	2	14	6	22	1	38.5416	12.9863	0	0
3141171302	0	2	40	5	23.9784	0.777367	0	0	0	0	1	1	5	8	14	1	57.045	28.1644	0	51.6712
3141171401	0	1	64	6	30.6703	0.171115	1	4	0	0	4	0	7	7	14	0	16.743	12.7123	0	0
3141171501	0	1	46	5	32.7673	-0.945202	3	1	1	4	2	2	7	1	10	1	100.013	5.52329	0	48.0548
3141171502	0	2	40	7	32.3884	0.777367	0	0	0	0	1	0	5	6	11	1	57.2272	5.69863	0	42.2192
3141171602	0	2	50	9	33.9453	-0.323209	0	0	0	0	2	2	16	4	22	1	39.8812	40.4795	16.3836	131.384
3141171702	0	2	45	12	33.2294	0.777367	0	0	0	0	1	2	10	0	12	1	13.0892	1.42466	0	32.7671
3141171801	0	1	48	18	26.1169	1.30764	0	0	0	0	4	0	14	4	18	0	87.7324	13.9726	0	30.2466
3141171802	0	2	39	12	21.8327	0.777367	0	0	0	0	4	4	11	4	19	0	29.6778	21.389	0	16.6027
3141171901	0	1	41	16	31.1909	0.80694	0	0	0	0	1	0	6	12	18	1	52.6327	25.0849	6.30137	119.726
3141171902	0	2	39	9	23.6085	0.80694	0	0	0	0	2	0	2	4	6	1	49.5792	20.4575	49.1507	129.808
3141172001	0	1	48	14	28.8679	2.06003	1	0	0	0	4	2	15	4	21	0	37.7635	11.5178	16.3836	49.1507
3141172002	0	2	38	9	33.0544	0.80694	0	0	0	0	1	0	0	0	0	1	25.6678	13.5452	8.19178	57.3425
3141172101	0	1	39	12	27.4956	1.52976	3	0	1	4	4	0	8	8	16	0	66.1691	1.75342	0	0
3141172202	0	2	37	12	34.7209	-1.39471	0	0	0	0	1	0	5	10	15	1	111.789	39.1918	1.89041	42.2192
3141172301	0	1	50	16	20.1826	0.191324	0	0	1	4	2	0	7	8	15	1	32.0698	8.12055	8.19178	15.7534
3141172302	0	2	44	12	25.3077	0.191324	0	0	0	0	2	0	10	10	20	1	31.4494	16.4932	16.3836	18.9041
3141172502	0	2	59	5	41.1227	-1.39471	0	0	0	0	4	2	16	4	22	0	13.0965	10.7507	0	3.78082
3141172601	0	1	51	16	29.178	0.777367	1	1	0	0	2	0	4	16	20	1	46.1575	23.4904	0	33.5068
3141172602	0	2	47	12	28.9782	0.777367	0	0	0	0	2	0	6	6	12	1	8.31195	6.89589	0	20.7945
3141172701	0	1	56	14	28.6473	1.4115	0	0	0	0	1	0	7	4	11	1	244.919	105.562	38.3333	139.484
3141172702	0	2	47	12	31.2105	1.4115	0	0	0	0	1	0	8	8	16	1	11.4879	8.77808	0	15.3425
3141173001	0	1	55	2	35.9974	-0.329586	0	0	0	0	5	0	29	0	29	0	51.0143	31.5548	0	1.89041
3141173002	0	2	52	5	33.9335	0.415554	0	0	1	4	2	3	13	4	20	1	64.2685	24.5178	32.7671	98.3014
3141173006	0	2	39	18	30.7498	0.80694	0	0	0	0	1	0	9	6	15	1	60.9072	24.5945	0	40.9863
3141173101	0	1	47	5	29.5621	0.777367	2	0	1	3	4	2	8	16	26	0	39.8446	15.1507	3.78082	132.986
3141173102	0	2	46	5	24.7017	0.777367	0	0	1	3	1	0	8	24	32	1	42.0732	19.1945	3.15068	23.9452
3141173601	0	1	35	8	29.2323	0.771109	2	0	0	0	2	0	2	4	6	1	94.0709	11.6822	49.1507	57.9726
3141173801	0	1	46	16	24.5815	1.37555	0	0	0	0	2	0	8	5	13	1	88.2417	40.7671	0	61.1507
3141173802	0	2	43	18	33.9526	2.62864	0	0	0	0	1	0	6	4	10	1	50.5809	17.8521	0	13.9726
3141173902	0	2	49	5	28.0139	-1.61026	0	0	0	0	1	0	13	0	13	1	33.707	3.24384	0	22.6849
3141174001	0	1	41	3	23.3355	-0.945202	3	0	1	2	4	5	16	0	21	0	226.735	10.3671	0	950.247
3141174101	0	1	47	12	27.2138	1.30764	0	0	0	0	5	0	6	6	12	0	153.107	23.1918	7.56164	53.589
3141174102	0	2	53	12	31.8958	1.30764	0	0	0	0	1	0	8	18	26	1	66.4913	5.87397	0	86.3562
3141174302	0	2	56	5	29.0943	-0.826188	0	0	0	0	4	0	7	5	12	0	34.6308	28.6685	0	32.9863
3141174402	0	2	55	6	29.7085	-0.323209	0	0	1	4	1	1	7	8	16	1	29.2626	6.33973	0	32.8767
3141174601	0	1	47	8	22.6347	-1.43066	0	0	0	0	1	5	6	2	13	1	64.1478	1.9726	0	0
3141174902	0	2	40	12	21.5909	1.93539	0	0	1	4	4	0	4	6	10	0	37.2158	9.46849	24.5753	55.0411
3141175102	0	2	44	5	26.8186	0.813317	0	0	1	4	1	0	9	6	15	1	32.0375	24.5836	16.3836	56.7123
3141175202	0	2	44	8	24.5964	0.310337	0	0	0	0	3	5	9	6	20	1	117.89	28.8767	32.7671	131.068
3141175302	0	2	40	7	25.462	-0.880181	0	0	0	0	1	3	8	2	13	1	63.8556	27.726	0	99.0137
3141175502	0	2	49	16	28.3965	1.93539	0	0	0	0	2	0	9	6	15	1	75.6619	26.1589	7.56164	328.63
3141175602	0	2	48	2	30.6595	0.206945	0	0	1	4	4	2	6	2	10	0	29.8107	3.02466	0	0
3141175901	0	1	45	12	26.3559	0.721596	0	0	0	0	4	2	6	2	10	0	25.9579	5.58904	0	37.8082
3141175902	0	2	43	2	29.8142	-0.184441	0	0	0	0	1	1	11	6	18	1	37.4361	33.7808	0	47.8904
3141176001	0	1	41	8	24.3083	0.777367	0	0	0	0	4	0	1	1	2	0	69.9043	20.3781	1.89041	82.5479
3141176101	0	1	41	8	26.732	1.30764	0	0	0	0	1	0	0	0	0	1	59.0117	6.41096	24.5753	57.3425
3141176202	0	2	35	9	29.1941	0.777367	0	0	1	4	1	0	6	8	14	1	50.5211	55.1288	3.78082	15.1233
3141176302	0	2	37	9	31.6443	1.17273	0	0	0	0	1	0	1	10	11	1	19.3323	14.7808	0	15.1233
3141176401	0	1	44	16	25.1724	0.80694	0	0	1	4	5	0	15	6	21	0	121.704	19.5945	0	49.1507
3141176402	0	2	35	16	23.4793	0.80694	0	0	0	0	4	2	8	6	16	0	54.4638	25.7205	10.9224	33.0594
3141176502	0	2	38	14	22.8516	0.834698	0	0	0	0	1	1	9	4	14	1	35.6892	17.3041	65.5342	76.6762
3141176603	0	1	36	7	21.3092	0.171115	0	0	0	0	4	0	2	4	6	0	84.7789	36.0438	0	275.37
3141176902	0	2	48	5	31.3447	2.27161	0	0	0	0	2	0	11	6	17	1	152.822	70.1479	32.7671	180.384
3141177002	0	2	47	12	25.0386	-0.154868	0	0	0	0	5	4	10	4	18	0	59.0649	7.27671	3.78082	46
3141177101	0	1	40	7	26.9116	-0.826188	0	1	0	0	4	2	7	0	9	0	50.7096	31.8356	32.7671	80.137
3141177202	0	2	43	9	26.079	0.236518	0	0	0	0	4	0	15	4	19	0	52.6642	22.7945	65.5342	135.164
3141177301	0	1	50	9	27.8503	1.1369	2	1	0	0	4	1	12	4	17	0	53.7775	11.2877	0	237.562
3141177402	0	2	36	12	27.2663	-0.266343	0	0	0	0	4	5	11	4	20	0	56.8063	15.989	3.78082	107.781
3141177502	0	2	45	9	24.9097	1.30764	0	0	0	0	1	0	10	8	18	1	71.5738	11.4795	0	73.0959
3141177802	0	2	42	12	27.5439	0.33991	0	0	0	0	1	0	8	5	13	1	25.2222	11.5726	1.89041	24.5753
3141177901	0	1	40	5	26.6975	0.908518	3	0	1	4	5	0	7	4	11	0	85.4797	9.20548	0	65.5342
3141177902	0	2	36	5	27.4362	1.63134	0	0	0	0	4	0	12	8	20	0	70.0287	98.5616	0	16.4384
3141178001	0	1	38	5	27.8187	1.93539	2	1	0	0	4	2	6	0	8	0	57.9162	11.2203	8.19178	88.9589
3141178002	0	2	35	12	26.5625	2.16161	0	0	0	0	4	0	9	5	14	0	35.7016	25.1699	0	15.4521
3141178101	0	1	45	8	28.1721	-0.796616	0	0	0	0	2	0	8	6	14	1	36.9618	23.3096	43.6895	86.8676
3141178102	0	2	42	12	28.4198	-0.796616	0	0	0	0	1	0	3	8	11	1	66.4147	12.8658	16.3836	46.6301
3141178401	0	1	35	12	27.3361	0.211264	1	0	1	4	4	0	0	6	6	0	146.09	0	16.3836	359.808
3141178411	0	1	57	0	26.8431	-0.826188	2	0	0	0	4	0	11	0	11	0	27.3265	0.6	0	1.26027
3141178412	0	2	55	0	40.1084	-0.826188	0	0	1	2	4	0	2	0	2	0	48.9504	7.6274	0	7.56164
3141178501	0	1	47	9	25.4436	1.33721	3	1	0	0	4	5	20	0	25	0	111.335	8.50411	7.56164	46.0548
3141178701	0	1	36	14	28.4363	0.211264	0	0	0	0	4	0	2	0	2	0	48.2476	0.821918	0	0
3141179101	0	1	55	12	27.48	-0.255766	0	0	0	0	4	6	7	0	13	0	41.2222	31.3753	23.9452	90.7397
3141179102	0	2	42	9	31.3097	0.310337	0	0	0	0	1	5	14	5	24	1	20.3316	7.51781	16.3836	49.1507
3141179201	0	1	52	5	27.1178	1.90582	1	0	0	0	1	0	16	8	24	1	21.6346	16.9425	0	33.4247
3141179202	0	2	46	4	27.3687	1.02011	0	0	0	0	1	0	10	14	24	1	55.1705	5.49041	0	0
3141179301	0	1	60	6	32.112	0.777367	0	0	0	0	4	0	12	0	12	0	20.4756	21.5342	0	0
3141179702	0	2	36	12	26.1361	0.206945	0	0	0	0	4	2	9	2	13	0	60.4873	11.9562	0	15.1233
3141179801	0	1	47	5	27.6638	0.737218	1	1	0	0	2	0	7	8	15	1	15.3545	13.6767	57.5	72.6233
3141179901	0	1	37	5	33.2258	0.572734	2	4	0	0	4	3	6	4	13	0	44.5197	17.8411	2.52055	134.301
3141180002	0	2	55	5	34.5494	-0.323209	0	0	0	0	1	1	7	6	14	1	36.4239	4.12329	0	32.7671
3141180101	0	1	49	20	25.5621	2.45358	1	0	0	0	4	0	13	5	18	0	71.9087	6.47671	0	15.7808
3141180102	0	2	47	18	24.2443	1.70119	0	0	0	0	1	0	9	6	15	1	76.9344	52.0274	0	8.87671
3141180302	0	2	38	5	29.015	-0.230512	0	0	1	4	1	0	2	0	2	1	15.4525	5.2	0	34.8219
3141180401	0	1	47	8	28.2371	-2.01671	0	0	0	0	4	2	5	2	9	0	54.3077	11.7808	0	40.3288
3141180501	0	1	47	8	35.0647	0.80694	0	1	0	0	1	6	12	0	18	1	22.7529	8.21918	24.5753	24.5753
3141180502	0	2	47	12	32.5084	0.80694	0	0	0	0	1	0	5	6	11	1	36.4377	34.8137	8.19178	12.137
3141180602	0	2	46	12	28.1274	0.33991	0	0	0	0	1	0	5	8	13	1	26.8072	12.5288	0	7.56164
3141180701	0	1	50	5	23.5355	-1.98713	1	0	0	0	2	1	8	0	9	1	53.7144	6.94795	0	1.26027
3141180802	0	2	43	4	29.8453	0.211264	0	0	1	4	2	0	10	2	12	1	44.1038	9.76438	0	65.5342
3141180901	0	1	52	11	22.3627	1.90582	0	1	1	3	5	0	20	6	26	0	22.6333	5.76438	32.7671	63.0137
3141181202	0	2	41	16	29.6875	0.777367	0	0	0	0	2	0	3	5	8	1	25.9729	7.80822	32.7671	80.6575
3141181301	0	1	39	12	25.2871	2.06003	4	0	0	0	4	0	10	8	18	0	28.4356	6.88767	3.15068	18.274
3141181402	0	2	53	4	35.693	-0.437785	0	0	0	0	4	5	9	6	20	0	32.8004	1.91781	0	2.52055
3141181701	0	1	38	6	24.1966	0.270188	3	4	0	0	4	4	18	1	23	0	207.036	159.178	16.3836	729.068
3141181901	0	1	48	16	28.0786	0.777367	1	0	0	0	1	1	9	6	16	1	44.2872	6.05479	8.19178	30.9863
3141182101	0	1	35	5	29.4078	-0.945202	2	1	0	0	4	5	8	0	13	0	135.859	34.6932	45.3699	620.37
3141182102	0	2	39	6	24.9108	-1.54968	0	0	0	0	1	2	7	4	13	1	276.912	22.4767	0	446.137
3141182301	0	1	55	5	28.3367	0.200687	2	1	0	0	5	3	20	0	23	0	70.8717	22.4658	5.46119	5.46119
3141182302	0	2	49	9	32.8933	-0.293636	0	0	0	0	1	0	8	12	20	1	4.7282	5.42466	57.5	72.7877
3141182502	0	2	57	5	34.0351	0.274972	0	0	0	0	1	1	14	6	21	1	12.0761	7.49041	7.56164	30.5753
3141182601	0	1	50	16	23.7244	0.868368	0	0	0	0	1	0	1	2	3	1	13.0355	2.30137	0	0.657534
3141182602	0	2	41	12	26.7242	1.3354	0	0	0	0	1	0	6	14	20	1	70.8017	5.99452	1.26027	3.94521
3141182702	0	2	40	18	32.051	-0.905485	0	0	1	4	1	0	7	10	17	1	30.0925	21.7534	0	11.3425
3141182802	0	2	55	5	28.7425	1.33721	0	0	0	0	1	0	14	3	17	1	46.4452	19.4205	1.26027	132.986
3141182902	0	2	37	11	31.2415	1.30764	0	0	0	0	1	0	7	8	15	1	80.834	13.6438	0	468.219
3141183001	0	1	62	14	22.1367	0.842889	0	0	0	0	1	0	9	6	15	1	10.0281	14.5753	1.89041	35.9178
3141183002	0	2	51	6	33.9694	0.385981	0	0	0	0	2	0	12	4	16	1	55.8365	12.7562	8.19178	8.30137
3141183302	0	2	61	3	43.9096	-0.796616	0	0	0	0	2	2	16	3	21	1	4.11516	3.46301	0	0
3141183402	0	2	39	12	29.0105	1.33721	0	0	0	0	1	0	7	8	15	1	46.6024	8.63562	0	18.411
3141183601	0	1	49	5	33.5886	1.30764	1	4	1	4	4	0	16	0	16	0	117.273	29.9178	0	65.5342
3141183801	0	1	47	18	24.4796	1.93539	0	0	0	0	1	6	10	2	18	1	81.0626	19.9041	1.89041	45.0685
3141183902	0	2	48	8	23.8564	0.777367	0	0	0	0	1	0	4	6	10	1	2.5293	3.84658	0	20.8219
3141184001	0	1	52	9	29.1098	1.90582	1	1	0	0	2	0	8	8	16	1	95.3886	12.1096	8.19178	8.19178
3141184002	0	2	50	12	25.4579	1.90582	0	0	0	0	2	0	7	8	15	1	49.4877	9.0411	0	7.67123
3141184101	0	1	50	6	31.4191	-0.359158	3	0	0	0	5	3	22	0	25	0	278.884	79.737	13.653	210.256
3141184102	0	2	42	5	30.6678	-0.826188	0	0	0	0	1	4	17	0	21	1	29.9943	6.84932	0	32.7671
3141184201	0	1	41	5	23.2761	1.50019	2	0	0	0	4	8	10	0	18	0	92.4983	69.3836	7.56164	260.247
3141184401	0	1	42	18	25.1594	0.242895	0	0	0	0	1	0	11	5	16	1	51.6266	11.4575	0	77.6256
3141184601	0	1	54	11	31.3587	-1.41223	1	0	0	0	5	3	20	0	23	0	41.1302	12.8219	7.56164	138.63
3141184801	0	1	37	12	23.2582	0.536903	2	0	1	4	4	2	3	4	9	0	133.548	62.6438	7.56164	269.123
3141185102	0	2	40	5	25.4767	-0.945202	0	0	0	0	1	0	5	12	17	1	77.6326	22.6233	24.5753	68.0548
3141185501	0	1	54	12	25.4028	0.777367	0	0	0	0	1	6	8	8	22	1	54.0267	6.5863	16.3836	16.3836
3141185702	0	2	57	0	46.3082	0.171115	0	0	1	3	5	3	12	0	15	0	34.3122	2.46575	0	196.603
3141185902	0	2	39	8	35.1496	0.777367	0	0	0	0	2	0	7	6	13	1	12.2172	13.8959	0	37.8082
3141186002	0	2	49	8	31.0158	0.777367	0	0	1	4	4	0	7	10	17	0	49.4702	21.1781	0	53.0411
3141186101	0	1	50	12	31.2971	0.777367	0	0	0	0	1	3	9	4	16	1	65.8483	20.6795	191.667	214.68
3141186202	0	2	53	12	21.9687	1.33721	0	0	1	4	4	0	10	14	24	0	141.273	9.35616	0	32.137
3141186303	0	2	36	16	27.9267	1.52976	0	0	0	0	1	0	2	10	12	1	43.3241	8.31781	0.630137	13.2877
3141186402	0	2	50	4	30.6601	0.76679	0	0	0	0	5	0	8	6	14	0	32.1942	3.79726	0	24.0548
3141186602	0	2	37	9	25.7515	-0.826188	0	0	0	0	1	0	6	11	17	1	8.57396	2.57534	0	8.19178
3141186701	0	1	51	16	27.4145	0.777367	0	0	0	0	1	2	14	6	22	1	95.4256	8.43836	3.78082	12.4658
3141186802	0	2	47	7	31.0009	-0.413151	0	0	0	0	3	0	13	8	21	1	48.4853	14.0274	16.3836	19.2329
3141186901	0	1	61	4	30.1473	-0.194563	1	0	1	4	5	4	19	0	23	0	68.9625	2.13699	1.26027	16.3836
3141187002	0	2	38	14	18.369	-0.846128	0	0	0	0	1	0	7	8	15	1	38.9234	14.8995	0.630137	5.0411
3141187302	0	2	53	9	24.9945	-0.359158	0	0	0	0	5	0	9	0	9	0	14.6731	8.38356	0	0
3141187402	0	2	47	12	23.845	0.80694	0	0	0	0	1	0	7	8	15	1	29.6433	5.58904	0	65.5342
3141187502	0	2	41	10	30.8329	0.777367	0	0	0	0	1	0	1	4	5	1	50.2311	27.0329	0	131.397
3141187602	0	2	36	14	26.1126	2.65821	0	0	0	0	1	0	4	4	8	1	28.3809	3.85753	3.78082	12.9315
3141187902	0	2	59	4	37.3932	0.239022	0	0	0	0	4	0	15	3	18	0	24.8734	8.60274	0	32.7671
3141188201	0	1	35	14	22.5648	0.991414	2	0	0	0	1	0	2	0	2	1	20.7536	4.60274	0	7.56164
3141188202	0	2	36	8	26.9601	-0.329586	0	0	0	0	1	0	2	2	4	1	10.4489	4.58082	16.3836	16.3836
3141188301	0	1	40	12	31.6733	-0.281965	2	0	1	4	1	0	4	0	4	1	143.209	15.4205	8.19178	696.959
3141188302	0	2	38	16	22.5423	-0.760666	0	0	0	0	3	0	7	4	11	1	10.1704	8.05479	0	36.5479
3141188401	0	1	51	12	25.2808	0.777367	0	0	0	0	5	0	11	12	23	0	71.469	2.46575	32.7671	40.3288
3141188402	0	2	50	12	24.3824	1.30764	0	0	0	0	4	0	8	10	18	0	2.86142	3.77534	8.19178	11.9726
3141188502	0	2	47	5	27.846	-0.359158	0	0	0	0	1	0	12	6	18	1	84.3864	90.8904	0	35.9178
3141188601	0	1	47	20	26.9364	1.90582	0	0	0	0	1	0	5	8	13	1	65.8884	10.2904	8.19178	30.8767
3141188802	0	2	41	6	34.2656	0.842889	0	0	0	0	1	2	9	4	15	1	61.6306	9.9726	0	138.63
3141189102	0	2	47	12	36.5245	0.415554	0	0	0	0	1	0	8	6	14	1	16.0697	16.8438	98.3014	98.3014
3141189402	0	2	50	7	29.9878	0.813317	0	0	0	0	3	0	8	6	14	1	12.1114	2.49315	32.7671	44.7671
3141189502	0	2	44	9	44.3756	0.191324	0	0	0	0	2	0	17	4	21	1	46.5852	10.4548	8.19178	114.055
3141189601	0	1	37	16	21.0825	2.65821	0	0	0	0	1	2	2	8	12	1	62.519	10.937	16.3836	82.0274
3141189701	0	1	39	12	24.9882	0.206945	0	0	0	0	2	1	3	4	8	1	37.0505	7.39726	32.7671	40.3288
3141189702	0	2	39	12	21.8522	0.206945	0	0	0	0	1	3	6	7	16	1	43.6647	17.3699	1.26027	41.589
3141189902	0	2	41	11	33.0185	0.93809	0	0	0	0	1	0	7	7	14	1	64.2702	24.0521	0	0
3141190002	0	2	47	8	31.1364	-1.54968	0	0	0	0	1	4	9	4	17	1	25.44	21.3836	2.52055	3.78082
3141190101	0	1	45	12	27.8471	0.813317	2	0	0	0	4	0	9	6	15	0	147.271	6.45479	0	0
3141190102	0	2	39	9	29.3333	0.813317	0	0	0	0	1	0	1	4	5	1	10.6126	10.2904	32.7671	32.7671
3141190601	0	1	48	18	22.5648	1.50019	0	0	1	4	1	0	1	6	7	1	101.861	13.6767	16.3836	64.274
3141190602	0	2	40	12	27.321	0.805126	0	0	0	0	4	0	6	12	18	0	14.6069	16.2	0	32.7671
3141190802	0	2	47	5	25.2912	0.813317	0	0	0	0	4	2	3	4	9	0	36.7225	30.3342	5.0411	49.1507
3141190901	0	1	39	12	30.1744	0.834698	0	0	0	0	2	6	11	4	21	1	67.5315	2.13699	8.19178	40.9589
3141190902	0	2	40	16	24.5095	0.236518	0	0	0	0	3	0	0	10	10	1	55.2246	6.43836	32.7671	151.548
3141191002	0	2	45	9	32	0.211264	0	0	0	0	1	1	10	6	17	1	58.0426	9.58904	3.78082	85.863
3141191102	0	2	43	5	31.2838	1.40512	0	0	0	0	1	2	6	4	12	1	22.3313	31.7306	1.26027	48.7306
3141191202	0	2	47	12	32.6172	-0.329586	0	0	0	0	1	0	12	10	22	1	37.0698	11.0466	2.52055	17.6438
3141191401	0	1	35	18	27.0241	1.03316	0	0	0	0	1	0	9	7	16	1	44.8726	39.3014	1.26027	62.0822
3141191501	0	1	44	5	26.5415	0.76679	0	0	1	3	5	5	9	2	16	0	62.2552	25.9644	0	48.5479
3141191502	0	2	40	8	30.2963	0.236518	0	0	0	0	1	0	9	3	12	1	34.8415	25.8904	0	134.274
3141191702	0	2	46	5	37.7664	0.870648	0	0	1	4	1	0	2	6	8	1	159.501	19.8356	3.15068	19.5342
3141191902	0	2	49	6	38.5948	-0.826188	0	0	0	0	1	3	9	4	16	1	60.0278	87.9562	24.5753	35.9178
3141192002	0	2	51	7	26.4376	1.37555	0	0	0	0	2	0	12	5	17	1	34.4118	23.8548	1.26027	42.2466
3141192301	0	1	35	12	24.9975	3.024	2	1	0	0	1	0	3	8	11	1	127.1	28.9726	16.3836	101.918
3141192601	0	1	36	12	25.2095	1.30764	1	0	1	4	2	2	8	4	14	1	140.194	29.4795	0	569.699
3141192802	0	2	37	12	23.3067	0.80694	0	0	0	0	1	0	7	6	13	1	30.4053	8.77808	0	15.1781
3141193102	0	2	42	8	26.988	2.62864	0	0	0	0	1	0	9	10	19	1	50.9789	14.1096	23.9452	292.936
3141193302	0	2	36	18	24.1875	1.90582	0	0	0	0	2	0	7	12	19	1	105.148	60.1644	0	28.3836
3141193401	0	1	49	5	24.0286	0.777367	0	0	1	3	4	2	21	0	23	0	44.1264	12.811	6.30137	63.6712
3141193402	0	2	45	14	27.378	0.777367	0	0	0	0	4	0	8	8	16	0	40.0978	15.511	0	23.9452
3141193502	0	2	49	5	28.9446	-0.329586	0	0	0	0	4	0	3	0	3	0	11.6791	9.69863	0	0
3141193601	0	1	36	5	27.7177	-0.945202	0	0	0	0	5	0	18	0	18	0	49.5136	15.5397	8.19178	194.712
3141193701	0	1	41	4	29.5707	0.29976	3	4	1	4	5	10	19	0	29	0	72.6713	21.863	2.52055	463.178
3141193903	0	1	39	10	24.9184	-0.359158	2	4	0	0	4	0	0	0	0	0	6.02922	7.27671	0	16.3836
3141194101	0	1	38	12	24.25	-0.323209	2	0	0	0	4	8	9	0	17	0	34.847	1.15068	6.30137	46.6301
3141194201	0	1	46	8	27.3084	0.202465	2	0	0	0	4	0	12	1	13	0	49.6186	8.49041	0	15.1233
3141194202	0	2	43	14	33.0489	0.76679	0	0	0	0	1	1	15	4	20	1	18.2878	4.27397	0	0
3141194302	0	2	46	5	33.9982	-0.359158	0	0	0	0	2	0	4	12	16	1	47.9017	30.3753	0	73.0959
3141194402	0	2	49	6	42.8383	1.40512	0	0	0	0	1	3	12	2	17	1	5.06549	3.56164	0	32.7671
3141194601	0	1	51	16	25.2871	0.80694	0	0	0	0	1	0	12	6	18	1	35.0543	19.0685	0	36.5479
3141194602	0	2	36	16	25.3751	0.80694	0	0	0	0	1	4	9	4	17	1	31.7558	24.5808	0	134.849
3141194802	0	2	54	16	28.7201	0.944467	0	0	0	0	3	5	14	2	21	1	2.49759	4.88767	0	7.56164
3141194902	0	2	53	0	29.451	-1.18162	0	0	1	1	4	3	16	0	19	0	13.306	6.25753	0	16.3836
3141194903	0	1	35	12	34.5431	-0.359158	4	0	0	0	5	6	12	3	21	0	147.369	13.4904	0	74.9863
3141195102	0	2	47	16	23.2166	0.944467	0	0	1	4	2	0	11	6	17	1	11.1547	9.15068	16.3836	16.3836
3141195201	0	1	49	26	28.7455	1.50019	0	0	0	0	5	1	9	6	16	0	151.295	26.9151	0	171.507
3141195202	0	2	44	8	25.9431	0.777367	0	0	0	0	2	3	14	5	22	1	54.3261	20.6685	0	39.8082
3141195301	0	1	39	9	29.1154	0.200687	0	0	1	3	2	0	0	12	12	1	26.2645	37.1616	15.1233	32.7671
3141195501	0	1	39	18	32.2281	-0.790238	0	0	1	4	5	2	15	0	17	0	40.331	11.6384	0	65.5342
3141195702	0	2	43	8	25.4559	0.33991	0	0	0	0	2	0	6	5	11	1	39.8968	2.76986	16.3836	82.0822
3141195801	0	1	43	18	32.526	0.813317	0	0	0	0	4	2	2	4	8	0	125.251	71.4932	16.3836	84.7671
3141195802	0	2	40	18	31.6587	0.813317	0	0	0	0	1	0	1	8	9	1	77.3936	35.0027	294.904	299.644
3141196101	0	1	43	16	28.4353	0.777367	1	0	0	0	1	0	11	6	17	1	98.6965	13.5068	5.46119	20.5845
3141196301	0	1	37	15	29.738	1.52976	0	0	0	0	4	1	1	1	3	0	41.6112	19.4521	8.19178	58.9315
3141196601	0	1	50	12	26.2067	1.90582	2	0	0	0	1	2	11	5	18	1	93.8168	9.54521	32.7671	163.836
3141196701	0	1	39	12	28.6172	-0.329586	0	0	0	0	1	0	0	3	3	1	13.4082	6.90411	0.630137	15.7534
3141196802	0	2	60	5	30.065	0.310337	4	0	0	0	1	2	3	3	8	1	19.2596	1.80822	16.3836	81.9178
3141196902	0	2	45	6	35.0589	0.798867	0	0	0	0	1	2	15	6	23	1	21.8595	3.13425	0	32.7671
3141197002	0	2	38	12	22.0596	0.777367	0	0	0	0	1	0	5	6	11	1	20.5612	1.47945	0	35.9178
3141197101	0	1	49	16	27.3356	0.80694	0	0	0	0	4	2	3	6	11	0	20.2724	6.42055	0	35.3151
3141197202	0	2	39	5	29.6894	-0.260085	0	0	0	0	3	5	7	1	13	1	76.6079	14.6301	0	7.56164
3141197302	0	2	49	18	28.9102	2.03046	0	0	0	0	3	0	8	8	16	1	50.1438	13.2712	0	73.7534
3141197401	0	1	40	3	26.0727	2.12794	1	4	0	0	4	0	6	3	9	0	154.496	9.90137	5.46119	235.461
3141197702	0	2	55	8	28.3912	0.346287	0	0	1	4	1	0	7	10	17	1	31.8075	10.7014	1.89041	34.6575
3141197802	0	2	49	16	23.7032	1.33721	0	0	0	0	2	0	6	4	10	1	15.1135	8.97534	3.78082	36.5479
3141197901	0	1	43	12	25.0701	1.37555	2	0	1	4	1	0	5	10	15	1	52.8819	10.4767	3.15068	116.575
3141197902	0	2	39	18	38.1384	2.09837	0	0	0	0	2	0	4	8	12	1	43.3819	14.4219	3.78082	91.0685
3141198101	0	1	49	12	20.1912	1.30764	0	0	0	0	1	5	11	4	20	1	29.1472	5.92877	0	15.1233
3141198502	0	2	49	8	20.818	0.310337	0	0	0	0	1	1	7	8	16	1	121.769	52.1671	3.78082	51.6712
3141198802	0	2	35	3	32.0915	-0.796616	0	0	0	0	1	0	3	0	3	1	58.7357	32.8685	11.3425	75.6164
3141198902	0	2	53	3	27.6748	0.813317	0	0	0	0	5	0	7	0	7	0	41.3764	2.21918	1.89041	3.78082
3141199412	0	2	66	0	27.1125	-0.826188	0	0	0	0	4	13	17	0	30	0	29.8851	5.45753	8.19178	15.7534
3141199501	0	1	42	5	25.2871	0.777367	2	0	0	0	1	0	20	0	20	1	71.7473	5.42466	3.78082	274.11
3141199602	0	2	45	5	35.3705	0.310337	0	0	0	0	4	2	10	3	15	0	33.7245	29	5.46119	43.9269
3141199901	0	1	45	9	23.6408	1.30764	0	0	0	0	2	0	0	8	8	1	54.1527	9.88493	0	1.26027
3141200202	0	2	37	16	28.3718	0.310337	0	0	0	0	1	1	12	9	22	1	52.6662	25.2055	8.19178	56.0822
3141200302	0	2	45	8	26.835	0.777367	0	0	0	0	2	0	8	12	20	1	9.72357	9.56712	0	23.6712
3141200502	0	2	46	7	24.7333	-0.184441	0	0	0	0	3	0	12	3	15	1	23.8524	8.32877	8.19178	41.589
3141200702	0	2	38	12	26.8181	0.80694	0	0	0	0	2	0	6	12	18	1	26.0195	25.7425	8.19178	26.1644
3141200802	0	2	57	6	47.2681	-0.323209	0	0	0	0	1	0	15	0	15	1	30.519	4.6274	2.52055	63.3425
3141200901	0	1	48	7	26.4096	1.50019	0	0	0	0	1	0	6	4	10	1	39.4004	26	10.9224	43.6895
3141201001	0	1	43	16	22.6061	0.842889	0	0	0	0	1	0	7	12	19	1	58.6747	11.1233	0	48
3141201002	0	2	37	16	29.5385	0.256845	0	0	0	0	1	0	5	7	12	1	31.9865	15.8795	0	65.5342
3141201101	0	1	46	7	31.6846	0.236518	0	0	0	0	5	0	10	3	13	0	156.108	7.58356	0	7.56164
3141201102	0	2	43	12	25.5057	0.236518	0	0	0	0	1	2	14	0	16	1	38.8639	4.65753	0	65.5342
3141201202	0	2	58	18	29.5101	2.06003	0	0	0	0	3	0	12	8	20	1	109.392	40.2877	1.89041	24.8493
3141201301	0	1	41	8	23.9817	-0.379098	0	0	0	0	4	1	10	4	15	0	72.0426	18.5397	0	10.0822
3141201302	0	2	38	12	27.1879	-0.343149	0	0	0	0	2	9	6	3	18	1	39.8578	3.34795	0	3.89041
3141201402	0	2	46	12	28.1526	0.777367	0	0	0	0	1	3	6	5	14	1	77.9378	2.79452	0	43.7991
3141201502	0	2	42	16	31.209	0.777367	0	0	0	0	4	5	9	4	18	0	72.8261	13.1233	0	24
3141201601	0	1	38	12	26.0398	0.172893	1	0	0	0	4	4	5	10	19	0	65.3627	5.19178	0	86.9589
3141201701	0	1	36	16	21.9898	1.52976	0	0	0	0	1	1	0	4	5	1	49.8163	15.5123	0	24.274
3141201802	0	2	42	12	23.9778	1.33721	0	0	0	0	1	0	8	8	16	1	17.5705	4.07671	0	32.7671
3141201902	0	2	46	12	29.4655	-0.323209	0	0	0	0	1	0	7	9	16	1	6.26064	13.1945	28.75	36.3116
3141202001	0	1	49	16	26.3837	1.53614	0	0	0	0	3	0	2	12	14	1	32.4778	22.937	21.8447	97.379
3141202002	0	2	46	16	27.1224	2.03046	0	0	0	0	2	0	9	8	17	1	12.3239	10.2712	0	74.0822
3141202202	0	2	56	12	31.221	1.30764	0	0	0	0	3	1	12	13	26	1	23.5195	20.8219	2.52055	25.3151
3141202402	0	2	52	14	29.1408	0.813317	0	0	0	0	3	0	4	12	16	1	29.9523	18.3123	7.56164	24.6027
3141202501	0	1	54	5	26.8382	0.76679	0	0	0	0	4	6	14	2	22	0	54.7196	17.0521	0	65.5342
3141202502	0	2	46	4	28.6487	0.236518	0	0	0	0	1	0	2	3	5	1	31.524	16.3288	0	0
3141202801	0	1	41	18	22.3755	0.777367	0	0	0	0	1	0	2	12	14	1	32.6386	16.4712	1.89041	13.2329
3141203001	0	1	42	8	28.2624	0.777367	0	0	0	0	1	0	6	12	18	1	81.5598	19.6822	8.19178	109.342
3141203002	0	2	39	12	25.356	0.777367	0	0	0	0	2	0	0	14	14	1	34.274	14.9452	16.3836	56.7671
3141203102	0	2	38	12	27.0415	0.737218	0	0	0	0	1	0	6	13	19	1	37.832	28.8192	0	57.3699
3141203202	0	2	37	8	31.4465	0.220896	0	0	1	4	1	0	4	5	9	1	8.60877	4.66849	1.89041	17.3425
3141203402	0	2	54	10	23.634	1.17911	0	0	0	0	5	0	2	16	18	0	65.0774	12.9425	0	18.9041
3141203501	0	1	52	4	24.3096	0.80694	0	0	0	0	4	0	10	6	16	0	32.5662	20.3863	16.3836	22.0548
3141203502	0	2	47	0	27.1472	0.385981	0	0	0	0	4	0	10	4	14	0	18.454	11.863	0	15.1233
3141203601	0	1	35	12	27.4895	0.777367	0	0	0	0	1	0	4	12	16	1	120.708	0.684932	0	230.329
3141203701	0	1	37	12	24.5062	1.37555	0	0	0	0	1	2	8	6	16	1	61.0361	8.93151	16.3836	49.6986
3141204202	0	2	52	4	29.4688	-0.379098	0	0	0	0	4	0	3	3	6	0	17.2592	25.2877	0	10.411
3141204401	0	1	45	11	26.8406	1.33721	0	0	0	0	1	0	3	1	4	1	79.2032	8.89041	0	88.4384
3141204402	0	2	36	0	29.0579	-0.184441	0	0	0	0	3	0	4	4	8	1	45.6635	17.9014	0	65.5342
3141204601	0	1	50	16	27.5395	1.30764	0	0	0	0	5	0	5	6	11	0	35.2175	3.97808	0	12.6027
3141204602	0	2	42	8	34.3269	0.777367	0	0	0	0	4	0	0	4	4	0	25.8968	17.9507	5.46119	20.5845
3141205002	0	2	46	6	27.2081	0.777367	0	0	0	0	2	2	6	4	12	1	9.43942	6.57534	0	0.945205
3141205102	0	2	49	12	28.311	-0.796616	0	0	0	0	5	1	13	7	21	0	11.4942	3.46301	0	20.1644
3141205202	0	2	37	8	28.8503	0.206945	0	0	0	0	1	0	12	4	16	1	34.737	3.63836	6.30137	81.8356
3141205302	0	2	44	16	25.9645	0.310337	0	0	0	0	4	0	0	8	8	0	30.7324	37.0959	3.78082	17.0411
3141205501	0	1	51	7	27.7681	0.84061	1	1	0	0	1	6	10	1	17	1	58.059	36.2658	32.7671	65.5342
3141205502	0	2	44	5	28.6184	-0.260085	0	0	0	0	4	3	7	4	14	0	136.04	18.126	0	131.068
3141205601	0	1	36	16	29.1421	0.206945	2	0	0	0	4	2	6	4	12	0	58.0254	13.9945	0	69.3151
3141205701	0	1	51	12	30.745	1.52976	0	0	0	0	4	2	10	4	16	0	27.8652	5.90137	98.3014	98.3014
3141205702	0	2	45	5	26.2295	0.80694	0	0	0	0	2	0	7	6	13	1	43.5514	10.3781	0	2
3141205801	0	1	41	8	37.5129	0.211264	0	0	0	0	5	6	11	4	21	0	51.733	19.2	0	15.1233
3141205802	0	2	36	12	27.8013	0.211264	0	0	0	0	1	4	6	6	16	1	21.1757	13.189	2.52055	33.4247
3141205902	0	2	48	0	31.0046	0.236518	0	0	1	4	1	2	12	14	28	1	27.5897	30	2.52055	2.52055
3141206001	0	1	44	5	29.8314	-0.834987	1	0	1	4	4	6	15	0	21	0	83.9765	7.72603	0	237.562
3141206002	0	2	36	5	37.0746	-1.25595	0	0	0	0	4	0	9	2	11	0	25.9927	7.04658	15.1233	47.8904
3141206302	0	2	36	12	31.5806	-0.983573	0	0	0	0	2	4	13	7	24	1	85.6719	38.5096	8.19178	32.3014
3141206602	0	2	52	4	25.8726	0.211264	0	0	0	0	1	0	5	2	7	1	20.8533	5.21644	0	0
3141206702	0	2	47	9	29.0619	1.93539	0	0	0	0	1	0	4	16	20	1	46.082	21.6849	0	73.0959
3141206902	0	2	36	11	29.5581	-0.750544	0	0	1	4	5	4	11	2	17	0	53.1955	9.63288	0	1.26027
3141207002	0	2	69	4	31.2982	-1.43066	0	0	0	0	1	2	15	6	23	1	24.1098	10.4877	0	2.52055
3141207102	0	2	41	12	33.1705	-0.275706	0	0	0	0	2	2	12	6	20	1	13.1534	9.55616	15.1233	37.8082
3141207201	0	1	42	8	26.2667	0.236518	2	0	0	0	4	5	9	12	26	0	252.224	36.6164	16.3836	476.384
3141207202	0	2	37	16	23.7769	-0.329586	0	0	0	0	1	0	3	3	6	1	18.6769	18.7315	3.15068	5.78082
3141207302	0	2	62	4	27.7767	-0.880181	0	0	0	0	4	2	11	0	13	0	24.3966	3.18904	0	15.1233
3141207402	0	2	45	5	28.9846	0.80694	0	0	0	0	1	0	3	4	7	1	39.5993	16.1973	3.78082	11.3425
3141207602	0	2	51	14	32.9873	0.80694	0	0	0	0	1	0	2	12	14	1	2.31694	6.16438	0	1.26027
3141207702	0	2	54	8	33.4869	0.777367	0	0	0	0	2	4	16	6	26	1	69.52	15.6164	8.19178	81.2877
3141207716	0	2	43	5	32.7171	0.80694	0	0	0	0	1	2	14	2	18	1	28.8945	37.4795	7.56164	42.8493
3141208002	0	2	60	2	24.6035	0.375859	0	0	0	0	5	6	15	0	21	0	33.2725	16.1205	0	105.863
3141208201	0	1	40	12	27.0416	-0.260085	0	0	0	0	4	0	9	8	17	0	113.447	73.5753	115	133.904
3141208302	0	2	41	12	41.5545	-0.230512	0	0	1	4	1	6	11	6	23	1	60.3297	7.82466	2.52055	35.2877
3141208602	0	2	52	5	26.1725	0.777367	0	0	0	0	1	1	7	8	16	1	50.9711	12.4849	2.52055	25.863
3141208702	0	2	36	12	33.2794	1.37555	0	0	0	0	2	0	5	11	16	1	12.5042	17.5397	0	6.66667
3141208901	0	1	44	21	23.1466	2.62864	0	0	0	0	2	0	1	7	8	1	9.69896	6.26849	3.15068	6
3141208912	0	2	64	6	30.8329	1.90582	0	0	0	0	1	0	6	4	10	1	14.2168	20.0548	0	24
3141209001	0	1	35	12	29.4255	0.346287	0	0	0	0	4	0	2	8	10	0	156.416	54.7123	0	310.027
3141209202	0	2	44	3	22.6125	-1.41223	0	0	0	0	5	8	11	0	19	0	71.1469	3.65753	0	73.0959
3141209501	0	1	42	12	32.4919	2.03046	0	1	0	0	4	0	8	9	17	0	60.0607	40.9863	24.5753	56.137
3141209701	0	1	44	18	23.4944	2.03046	4	0	0	0	1	2	7	6	15	1	81.4319	47.5836	0	55.4521
3141209702	0	2	39	18	28.9653	0.813317	0	0	0	0	2	0	2	6	8	1	5.13364	2.69589	0	2.52055
3141209902	0	2	44	12	22.6595	0.813317	0	0	0	0	1	2	6	6	14	1	13.3792	30.7397	1.26027	1.26027
3141210002	0	2	42	12	24.4946	0.33991	0	0	0	0	2	0	8	8	16	1	47.2397	14.8164	8.19178	80.5274
3141210102	0	2	45	12	29.7953	1.30764	0	0	0	0	1	0	9	6	15	1	8.29167	3.92877	3.78082	15.1233
3141210202	0	2	37	12	31.839	0.777367	0	0	0	0	4	2	8	14	24	0	46.428	22.4274	0	219.288
3141210302	0	2	49	4	26.7557	0.385981	0	0	0	0	1	3	14	4	21	1	27.1697	6.23836	0	3.15068
3141210702	0	2	49	5	26.2905	-0.750544	0	0	0	0	5	8	15	2	25	0	27.3786	15.3753	0	1.42466
3141210802	0	2	45	5	35.0462	-1.33659	0	0	0	0	4	4	12	3	19	0	85.9615	26.8712	0	232.219
3141210902	0	2	54	4	27.6249	-1.21757	0	0	0	0	5	10	12	4	26	0	3.1207	5.2274	0	7.56164
3141211202	0	2	42	2	40.9037	0.842889	0	0	0	0	2	0	10	2	12	1	22.6569	22.2027	0	32.7671
3141211301	0	1	38	8	25.2049	-0.226194	2	0	0	0	4	0	13	2	15	0	84.6729	14.411	1.89041	198.493
3141211602	0	2	44	8	36.8016	0.842889	0	0	0	0	1	0	1	3	4	1	15.0867	6.50959	16.3836	23.9452
3141211702	0	2	35	12	26.9258	0.211264	0	0	0	0	1	0	7	12	19	1	67.146	24.7096	8.19178	15.7534
3141211802	0	2	35	12	23.4034	-0.945202	0	0	0	0	4	2	0	0	2	0	37.4561	16.7836	19.1142	43.0594
3141212002	0	2	39	12	25.3126	0.80694	0	0	0	0	2	1	19	5	25	1	113.042	44.3178	1.89041	23.9452
3141212101	0	1	43	5	23.8093	1.40512	1	0	1	4	1	0	1	13	14	1	33.2717	14.0384	0	40.3288
3141212102	0	2	35	12	28.1204	1.40512	0	0	0	0	1	0	8	12	20	1	40.7597	20.7781	0	196.603
3141212202	0	2	45	11	26.4331	1.93539	0	0	0	0	1	0	8	6	14	1	39.1262	52.3288	2.52055	2.52055
3141212302	0	2	53	10	25.5237	1.33972	0	0	0	0	1	0	3	15	18	1	36.926	56.5753	0	118.301
3141212402	0	2	59	9	26.0814	-0.796616	0	0	1	4	1	0	17	3	20	1	16.8658	5.64384	5.0411	39.0685
3141212802	0	2	39	12	25.1316	0.777367	0	0	0	0	1	0	7	8	15	1	45.242	67.726	0	40.3288
3141212902	0	2	37	16	40.4226	0.777367	0	0	0	0	1	0	6	2	8	1	43.4543	36.9644	10.9224	22.2648
3141213002	0	2	55	12	29.5965	0.805126	0	0	0	0	2	2	4	5	11	1	9.39662	17.7863	32.7671	32.7671
3141213101	0	1	42	14	26.5261	1.30764	0	0	0	0	4	0	5	3	8	0	28.14	18.4548	1.89041	24.7397
3141213201	0	1	39	5	22.5957	0.33991	0	0	0	0	1	0	13	4	17	1	78.3928	22.4658	0	15.1233
3141213302	0	2	47	5	25.6645	-2.01671	0	0	0	0	1	2	3	6	11	1	16.4516	4.60274	0	15.1233
3141213402	0	2	39	4	36.0118	-0.945202	0	0	0	0	2	0	9	3	12	1	40.9679	23.674	0	98.3014
3141213601	0	1	39	12	35.4468	1.30764	0	1	0	0	4	2	7	4	13	0	93.6248	60.1781	0	163.836
3141213602	0	2	38	5	39.9554	0.777367	0	0	0	0	2	1	10	0	11	1	68.3746	24.4658	49.1507	81.9178
3141213702	0	2	43	2	27.5806	-0.714595	0	0	0	0	5	5	12	0	17	0	31.8292	9.18356	1.89041	67.4247
3141213902	0	2	49	12	28.7568	0.236518	0	0	0	0	2	2	6	1	9	1	13.2107	4.28767	0	7.56164
3141214302	0	2	36	12	24.4948	-0.667092	0	0	0	0	1	2	8	6	16	1	20.4171	22.7397	0	6.93151
3141214601	0	1	38	7	32.1428	0.737218	0	0	0	0	4	0	4	3	7	0	51.2837	39.0027	0	23.3425
3141214801	0	1	42	14	27.4949	2.06003	4	0	0	0	1	0	8	13	21	1	32.5107	24.6137	19.1142	59.7717
3141214802	0	2	37	5	29.5347	0.80694	0	0	0	0	1	0	5	8	13	1	77.5076	9.15068	6.30137	21.4247
3141215002	0	2	60	6	26.7981	-1.15205	0	0	1	3	1	1	8	4	13	1	17.513	13.8055	5.46119	16.8037
3141215102	0	2	55	5	29.6673	-0.323209	0	0	0	0	2	0	9	6	15	1	28.7666	2.19178	0	7.56164
3141215302	0	2	40	11	24.1428	0.777367	0	0	1	4	1	0	4	14	18	1	21.9562	2.09315	0	1.26027
3141215402	0	2	51	16	30.6632	0.80694	0	0	1	4	1	6	9	2	17	1	36.3389	15.8795	0	7.56164
3141215602	0	2	41	18	24.5917	1.37555	0	0	0	0	1	0	7	10	17	1	0.799105	1.87397	0	15.1233
3141215702	0	2	36	12	30.3828	1.37555	0	0	0	0	1	0	2	8	10	1	106.96	63.8521	0	294.904
3141215801	0	1	44	5	26.6596	2.03046	4	0	1	4	4	0	9	14	23	0	34.4955	1.64384	0	0
3141215802	0	2	42	12	19.841	0.777367	0	0	0	0	4	2	5	10	17	0	34.8387	23.3151	0	0
3141215915	0	2	44	5	28.2634	0.777367	0	0	0	0	2	0	7	7	14	1	26.3731	7.58356	8.19178	188.253
3141216101	0	1	40	9	25.3191	0.236518	0	1	0	0	4	2	12	0	14	0	151.104	97.274	0	65.5342
3141216202	0	2	42	8	30.4076	0.346287	0	0	0	0	1	2	9	10	21	1	67.4537	7.93425	1.26027	69.3425
3141216402	0	2	42	12	30.4853	1.37555	0	0	0	0	1	1	8	3	12	1	17.617	65.4658	16.3836	39.0685
3141216502	0	2	55	12	32.5004	0.813317	0	0	0	0	1	0	7	14	21	1	25.4805	4.43836	0	15.1233
3141216602	0	2	45	14	26.6022	0.737218	0	0	0	0	1	0	5	14	19	1	51.0553	8.08767	10.9224	13.7717
3141216702	0	2	36	12	26.539	0.777367	0	0	0	0	4	0	11	18	29	0	29.8388	6.09589	5.67123	45.0685
3141216901	0	1	40	14	25.506	1.90582	0	1	0	0	1	0	10	12	22	1	62.1953	20.6356	7.56164	80.8767
3141217001	0	1	41	4	27.1057	0.310337	1	0	1	3	1	0	19	3	22	1	161.528	161.068	5.46119	136.53
3141217002	0	2	38	14	29.8248	-0.255766	0	0	1	4	2	0	7	12	19	1	14.1259	18.8274	0	0
3141217102	0	2	48	8	30.863	-0.790238	0	0	0	0	1	2	12	2	16	1	39.8255	6.19178	0	0
3141217202	0	2	62	6	31.1713	0.242895	0	0	0	0	1	0	22	0	22	1	27.2715	8.05479	0	3.78082
3141217502	0	2	41	12	35.4812	0.84061	0	0	0	0	2	1	6	0	7	1	4.33607	3.73973	2.52055	8.52055
3141217602	0	2	51	12	32.7075	0.310337	0	0	0	0	4	5	9	5	19	0	15.563	16.2192	3.78082	18.9041
3141217802	0	2	50	5	20.5979	0.80694	0	0	0	0	2	1	13	3	17	1	60.5177	30.5068	0	32.7671
3141217902	0	2	37	5	21.4368	-0.190699	0	0	0	0	1	0	5	10	15	1	18.848	9.66575	0	35.2877
3141218402	0	2	51	12	34.7296	0.777367	0	0	0	0	1	0	21	0	21	1	42.7416	7.61644	8.82192	112.164
3141218502	0	2	54	9	25.9701	0.813317	0	0	0	0	1	0	12	15	27	1	21.1798	20.5151	1.26027	84.7671
3141218602	0	2	49	12	29.9202	0.813317	0	0	1	4	1	0	15	12	27	1	10.9385	1.9863	0	3.78082
3141218802	0	2	39	10	27.5979	0.813317	0	0	0	0	1	0	9	15	24	1	35.8402	48.1233	0	3.78082
3141218901	0	1	37	16	28.455	0.737218	2	1	0	0	1	0	10	7	17	1	90.4187	26.3014	0	295.534
3141219001	0	1	36	8	31.7113	0.777367	4	1	0	0	1	0	3	9	12	1	89.9412	25.1836	73.726	150
3141219102	0	2	44	14	29.1965	1.4115	0	0	0	0	2	0	7	6	13	1	33.1251	32.7452	5.46119	16.8037
3141219202	0	2	44	8	34.8251	0.242895	0	0	0	0	1	0	14	15	29	1	100.232	9.42466	7.56164	56.7123
3141219402	0	2	53	0	43.9222	-0.790238	0	0	0	0	5	2	11	0	13	0	80.264	6.13699	0	7.56164
3141219501	0	1	35	12	32.3812	-0.264565	0	0	0	0	4	2	10	4	16	0	22.6946	31.9096	16.3836	32.1644
3141219602	0	2	37	16	28.6919	-0.359158	0	0	0	0	1	0	1	4	5	1	25.5098	26.8795	0	7.56164
3141219701	0	1	44	8	34.256	0.777367	1	0	0	0	5	3	14	2	19	0	51.7956	10.1918	16.3836	114.849
3141219702	0	2	43	14	22.1386	0.777367	0	0	0	0	1	0	12	6	18	1	22.7914	11.6219	3.15068	41.9041
3141219802	0	2	46	12	24.1364	0.385981	0	0	0	0	2	4	6	0	10	1	32.1395	3.12329	16.3836	23.9452
3141220201	0	1	35	8	30.4498	0.240836	0	1	0	0	2	2	11	1	14	1	64.7074	6.41096	0	3.78082
3141220301	0	1	42	5	28.5654	-0.359158	2	0	0	0	4	1	19	1	21	0	48.3431	12.9699	1.26027	107.178
3141220302	0	2	46	5	21.0916	-0.359158	0	0	0	0	1	8	15	2	25	1	44.6852	27.2077	8.19178	19.5342
3141220402	0	2	39	12	29.107	1.40512	0	0	0	0	1	0	9	9	18	1	36.5516	25.618	10.9224	27.9635
3141220502	0	2	41	9	39.1696	0.777367	0	0	1	4	3	8	7	6	21	1	12.3925	5.53425	3.15068	70.5753
3141220702	0	2	51	12	23.8832	0.777367	0	0	0	0	2	0	8	7	15	1	65.7582	106.507	2.52055	39.6986
3141220901	0	1	39	10	22.1839	1.30764	4	1	0	0	4	0	10	6	16	0	28.5873	10.9425	0	7.56164
3141221102	0	2	58	12	28.8095	-0.228008	0	0	0	0	1	0	4	4	8	1	7.24277	10.8164	0	0
3141221201	0	1	36	18	24.2597	1.37555	0	0	0	0	1	0	8	5	13	1	59.2528	28.863	24.5753	94.5479
3141221301	0	1	43	12	31.3379	-0.230512	0	0	1	4	2	0	2	0	2	1	34.8413	4.12055	0	7.56164
3141221302	0	2	41	12	30.3824	-0.796616	0	0	0	0	1	0	18	0	18	1	88.2375	19.3315	21.8447	62.1735
3141221802	0	2	39	18	25.8143	1.17911	0	0	0	0	4	0	11	8	19	0	3.67986	3.94521	0	0
3141222202	0	2	49	16	29.734	0.310337	0	0	0	0	2	0	1	6	7	1	36.621	41.6575	32.7671	105.26
3141222302	0	2	37	12	30.3028	0.777367	0	0	0	0	1	2	10	6	18	1	18.2962	3.52877	0	40.4384
3141222402	0	2	60	2	34.6305	0.247213	0	0	0	0	1	0	8	3	11	1	6.4752	7.07945	0	10.1918
3141222502	0	2	55	4	26.5069	0.206945	0	0	0	0	4	1	8	8	17	0	43.9419	6.84932	0	0
3141222701	0	1	42	9	32.7218	-0.826188	0	0	0	0	1	0	16	2	18	1	86.4131	11.1562	0	105.863
3141222802	0	2	57	14	25.1172	0.172893	0	0	0	0	4	3	12	5	20	0	44.0303	90.4014	8.19178	8.19178
3141222902	0	2	38	12	31.6048	0.236518	0	0	0	0	4	2	7	5	14	0	24.5842	9.79863	0	11.3425
3141223002	0	2	55	12	22.9341	1.37555	0	0	0	0	5	2	28	0	30	0	8.05954	24.6301	28.75	36.9692
3141223102	0	2	42	16	24.0344	-0.154868	0	0	0	0	4	2	5	0	7	0	24.771	10.2027	0	11.3425
3141223202	0	2	46	12	29.145	1.14315	0	0	0	0	1	0	5	6	11	1	65.5488	5.74247	0	230
3141223402	0	2	37	5	24.5536	0.272467	0	0	0	0	1	0	6	12	18	1	157.128	31.0959	8.19178	270.959
3141223502	0	2	48	7	27.8852	-0.826188	0	0	0	0	3	0	2	6	8	1	53.5532	13.4685	1.89041	105.945
3141223702	0	2	40	5	37.9483	-0.184441	0	0	0	0	4	0	9	0	9	0	51.8977	17.3562	0	7.56164
3141223802	0	2	41	5	28.9233	-0.790238	0	0	0	0	1	0	8	2	10	1	11.7208	3.39726	15.1233	22.7945
3141224002	0	2	42	12	23.279	0.813317	0	0	0	0	1	0	7	8	15	1	27.6597	10.1425	3.78082	8.82192
3141224102	0	2	46	12	24.4808	0.842889	0	0	0	0	4	0	7	7	14	0	15.6944	1.13425	0	37.8082
3141224302	0	2	46	2	33.0956	0.80694	0	0	0	0	1	0	7	14	21	1	96.7587	4.41644	0	11.3425
3141224502	0	2	58	12	32.8641	1.90582	0	0	0	0	1	0	8	8	16	1	18.5839	1.74247	32.7671	139.616
3141224902	0	2	40	9	29.8981	-0.790238	0	0	0	0	2	0	9	6	15	1	17.5281	13.2904	1.89041	9.78082
3141225102	0	2	49	14	34.6537	1.44107	0	0	0	0	2	0	10	6	16	1	73.4919	38.1712	1.89041	18.274
3141225202	0	2	48	1	23.9747	-0.963633	3	0	0	0	1	2	11	8	21	1	41.6582	16.8822	0	0
3141225302	0	2	48	9	25.604	-0.385357	0	0	1	4	1	0	6	6	12	1	4.38565	2.9589	0	8.21918
3141225902	0	2	35	7	28.8672	-0.260085	0	0	0	0	4	0	10	1	11	0	327.246	16.9315	0	15.1233
3141226502	0	2	42	5	29.4941	2.52968	0	0	0	0	1	0	9	8	17	1	25.0838	14.4986	0.630137	5.36986
3141226602	0	2	37	13	38.9606	-0.329586	0	0	0	0	1	0	7	9	16	1	29.5677	23.4904	0	131.397
3141227002	0	2	46	12	18.3436	1.40512	0	0	1	4	2	0	2	12	14	1	43.7014	25.4247	16.3836	75.6712
3141227202	0	2	39	16	28.1551	0.842889	0	0	0	0	1	0	6	6	12	1	42.1408	13.4055	3.15068	52.3014
3141227502	0	2	56	5	39.5554	-0.0810486	0	0	0	0	5	3	13	0	16	0	15.3093	7.92329	1.89041	1.89041
3141227602	0	2	36	16	21.9037	1.90582	0	0	0	0	1	0	2	4	6	1	119.228	94.0959	1.26027	67.0137
3141227802	0	2	44	4	29.5573	-0.359158	0	0	0	0	4	0	10	14	24	0	26.0617	2.68493	3.78082	3.78082
3141227902	0	2	48	2	30.6294	-1.41223	0	0	1	4	2	0	10	10	20	1	58.6823	25.6575	1.89041	133.445
3141228302	0	2	39	16	46.7193	1.30764	0	0	0	0	4	0	8	15	23	0	64.7767	52.263	0	245.123
3141228402	0	2	46	14	31.7525	0.777367	0	0	0	0	1	0	8	3	11	1	32.1829	8.96986	16.3836	65.589
3141228502	0	2	37	12	27.3207	0.777367	0	0	0	0	1	2	7	4	13	1	44.7579	35.0192	5.46119	266.694
3141228702	0	2	53	12	28.6635	1.10732	0	0	0	0	1	2	6	8	16	1	62.2382	23.8356	1.89041	350.781
3141228902	0	2	46	16	30.2549	0.80694	0	0	0	0	1	0	5	16	21	1	23.2569	12.6151	8.19178	19.5342
3141229002	0	2	35	12	28.8351	0.211264	0	0	0	0	1	13	3	0	16	1	72.4624	36.9452	0	40.3288
3141229202	0	2	35	12	30.6512	0.777367	0	0	0	0	2	0	2	2	4	1	51.6969	49.3014	24.5753	72.4658
3141229302	0	2	38	18	23.4501	0.80694	0	0	0	0	1	0	2	14	16	1	38.2179	11.8	3.15068	20.4932
3141229602	0	2	43	18	25.9766	0.777367	0	0	0	0	4	0	2	4	6	0	29.9713	21.663	9.45205	76.2466
3141229702	0	2	36	14	20.5688	0.777367	0	0	0	0	1	4	3	4	11	1	28.0071	25.2877	10.0822	18.3014
3141229802	0	2	43	5	33.8129	-0.750544	0	0	0	0	2	5	2	1	8	1	23.6509	15.6781	2.52055	25.2055
3141230002	0	2	42	5	34.2656	0.842889	0	0	0	0	1	5	6	2	13	1	52.6358	24.7836	0	36.5479
3141230202	0	2	57	5	25.4877	0.239022	0	0	1	3	1	0	2	18	20	1	52.8005	2.38356	8.19178	123.192
3141230302	0	2	41	8	52.7344	0.777367	0	0	0	0	1	0	6	7	13	1	35.3591	1.98356	57.5	287.5
3141230902	0	2	47	12	31.2004	0.80694	0	0	0	0	3	5	5	12	22	1	54.0877	19.2438	0	270.329
3141231202	0	2	50	8	29.3303	-0.260085	0	0	0	0	2	4	5	3	12	1	12.3695	24.274	0	32.7671
3141231702	0	2	44	5	24.267	-1.91149	0	0	1	4	4	11	8	0	19	0	106.726	51.8685	0	55.4521
3141232102	0	2	61	12	27.0132	0.769295	0	0	0	0	3	0	9	14	23	1	43.119	7.23288	0	32.8493
3141232302	0	2	48	5	32.9293	-0.963633	0	0	0	0	5	0	14	0	14	0	15.6343	19.8932	5.0411	85.6986
3141232402	0	2	40	5	22.9956	-1.188	0	0	1	4	1	2	12	0	14	1	65.1759	17.2466	1.26027	132.329
3141232602	0	2	37	14	29.5503	0.211264	0	0	0	0	2	4	6	6	16	1	45.7534	21.7781	0	40.3288
3141232702	0	2	36	5	23.8874	-0.796616	0	0	0	0	3	2	7	4	13	1	54.5705	49.4521	0	98.3014
3141232902	0	2	44	5	27.1437	0.206945	0	0	0	0	1	0	2	6	8	1	30.9232	18.0493	0	2.52055
3141233002	0	2	44	5	34.6815	-2.21474	0	0	0	0	4	0	14	7	21	0	26.1867	9.2274	0	40.3288
3141233202	0	2	51	2	29.5479	0.842889	0	0	0	0	1	2	13	0	15	1	51.8262	2.36712	0	0
3141233302	0	2	51	14	25.4362	0.813317	0	0	0	0	1	0	7	5	12	1	35.1793	31.2466	16.3836	26
3141233402	0	2	39	12	32.4535	1.14315	0	0	0	0	1	0	2	2	4	1	25.9913	17.4466	10.7123	14.4932
3141233702	0	2	39	10	26.6389	-0.826188	0	0	0	0	1	2	10	4	16	1	71.0311	18.5863	0	16.3836
3141233902	0	2	39	12	24.9219	1.40512	0	0	0	0	2	4	16	10	30	1	62.3284	3.70411	0	32.7671
3141234102	0	2	40	16	21.3733	1.37555	0	0	0	0	1	0	6	12	18	1	21.2043	25.474	0	32.7671
3141234702	0	2	53	5	28.4799	0.415554	0	0	0	0	4	1	22	0	23	0	29.8661	13.6438	0	0
3141234902	0	2	37	12	29.3366	-0.226194	0	0	0	0	1	1	11	7	19	1	51.753	4.45479	16.3836	56.8219
3141235002	0	2	42	12	32.6343	1.03316	2	0	0	0	4	0	15	4	19	0	121.762	6.93699	0	0.657534
3141235102	0	2	52	16	28.0394	0.276786	0	0	0	0	1	1	3	3	7	1	35.2354	4.17534	0	4.52055
3141235602	0	2	41	5	26.9598	-1.98713	0	0	0	0	1	0	5	7	12	1	24.7681	12.2849	0	33.7123
3141235802	0	2	61	16	35.4913	1.90582	1	0	0	0	1	0	8	6	14	1	29.6306	6.94247	16.3836	16.3836
3141236002	0	2	45	12	25.5501	0.777367	0	0	0	0	1	2	7	8	17	1	41.7271	27.6384	8.19178	146.822
3141236102	0	2	60	5	26.5681	0.80694	0	0	1	4	1	0	7	5	12	1	51.4349	1.58904	0	0
3141236302	0	2	52	12	31.7924	1.4115	0	0	0	0	1	2	14	6	22	1	63.1954	58.5534	5.67123	73.8904
3141236402	0	2	44	16	28.7264	1.93539	0	0	0	0	1	0	2	14	16	1	28.2557	19.3455	0	49.1507
3141237002	0	2	48	16	30.8463	0.80694	0	0	1	4	1	0	8	12	20	1	48.0338	15.6164	16.3836	25.8356
3141237602	0	2	43	5	35.8317	1.40512	0	0	0	0	4	0	8	6	14	0	32.0333	30.0137	16.3836	40.3288
3141237702	0	2	42	5	30.8247	0.206945	0	0	0	0	1	0	11	0	11	1	22.1602	5.09589	0	7.56164
3141237902	0	2	35	12	22.9421	1.50019	0	0	0	0	1	2	8	6	16	1	31.3693	21.2301	0	41.7078
3141238002	0	2	49	8	38.5938	1.77729	0	0	0	0	2	0	10	5	15	1	30.9847	24.2411	1.26027	313.233
3141238502	0	2	44	16	30.2123	1.37555	0	0	0	0	2	0	10	10	20	1	39.9541	54.7123	8.19178	27.0959
3141238702	0	2	44	5	33.6213	0.76679	0	0	1	4	4	0	10	12	22	0	38.5569	2.93151	8.19178	80.3562
3141239002	0	2	37	12	30.0624	-0.359158	0	0	1	3	2	0	6	4	10	1	26.2498	21.5671	24.5753	27.0959
3141239202	0	2	48	14	28.0855	0.80694	0	0	0	0	1	0	4	14	18	1	41.9393	20.5151	0	55.5616
3141239702	0	2	35	8	43.4739	0.172893	3	4	0	0	5	6	15	2	23	0	102.697	47.6849	0	22.6849
3141239802	0	2	44	16	23.9736	0.777367	0	0	0	0	3	0	4	6	10	1	24.3526	0.452055	0	0
3141239902	0	2	35	9	30.8992	0.777367	0	0	1	1	4	5	6	4	15	0	51.2138	14.9781	13.653	40.7489
3141240002	0	2	45	16	22.0977	0.777367	0	0	0	0	1	0	6	12	18	1	24.0738	12.0932	1.26027	12.6575
3141240102	0	2	37	8	25.865	-1.03984	0	0	0	0	1	1	6	14	21	1	33.838	28.7397	0	73.7534
3141240202	0	2	36	8	29.6391	1.37555	0	0	0	0	1	2	9	6	17	1	19.1602	45.3863	8.19178	15.9726
3141240402	0	2	46	6	26.1266	1.90582	0	0	0	0	2	0	10	6	16	1	40.9166	21.6849	9.45205	77.8356
3141240602	0	2	38	12	21.8653	0.813317	0	0	0	0	1	0	6	4	10	1	46.0087	21.0411	8.19178	139.918
3141240702	0	2	58	1	35.6685	0.33991	0	0	0	0	5	4	16	0	20	0	3.22984	0.164384	0.630137	0.630137
3141241002	0	2	54	8	35.9216	0.813317	0	0	0	0	1	0	13	15	28	1	1.48533	1.68493	0	1.47945
3141241102	0	2	68	6	21.2871	-1.98076	0	0	0	0	5	4	17	0	21	0	29.5643	15.9863	0	32.7671
3141241202	0	2	58	12	32.2565	1.37555	0	0	0	0	1	0	10	8	18	1	40.6658	8.40548	11.3425	85.0959
3141241502	0	2	38	9	34.4282	0.451503	0	0	0	0	1	0	6	1	7	1	23.685	9.75342	10.9224	43.7991
3141241702	0	2	37	12	30.1158	0.80694	0	0	0	0	4	0	2	1	3	0	48.029	19.2329	0	0
3141241802	0	2	51	12	25.355	0.777367	0	0	0	0	2	0	17	6	23	1	28.3945	8.08767	3.78082	51.6712
3141242102	0	2	36	12	21.5593	0.162316	0	0	0	0	1	2	6	3	11	1	31.4475	26.3151	0	15.1233
3141242402	0	2	40	14	32.2792	1.4115	0	0	1	4	1	0	8	8	16	1	71.6779	51.6712	0	178.959
3141242802	0	2	41	13	26.4221	1.37555	0	0	0	0	4	1	8	8	17	0	32.4311	0.821918	0	0
3141242902	0	2	45	5	29.0018	-0.260085	0	0	0	0	2	5	5	3	13	1	24.1414	11.7644	8.19178	40.9589
3141243002	0	2	44	7	34.4671	-0.359158	0	0	0	0	1	2	5	8	15	1	32.0591	26.6932	0	12.3838
3141243702	0	2	40	14	22.6382	2.99443	0	4	0	0	2	0	1	9	10	1	38.2783	20.6027	24.5753	37.2329
3141243802	0	2	50	12	25.9382	2.62864	0	1	0	0	2	0	2	5	7	1	39.8106	13.5616	0	11.8356
3141243902	0	2	38	4	24.3705	-0.796616	0	0	0	0	4	0	5	2	7	0	24.7821	6.14795	1.26027	17.6438
3141244102	0	2	47	1	26.4687	0.33991	0	0	0	0	4	1	14	3	18	0	29.361	3.45205	13.653	13.653
3141244302	0	2	40	9	27.0387	0.80694	0	0	0	0	2	1	13	7	21	1	43.5151	21.6438	0	45.3699
3141244602	0	2	43	4	21.7433	-0.359158	0	0	0	0	1	1	16	2	19	1	5.69042	5.84658	0	8.19178
3141244702	0	2	49	8	37.1072	0.777367	0	0	0	0	1	0	17	4	21	1	64.3361	62.6301	16.3836	49.1507
3141244902	0	2	51	16	28.8009	0.415554	0	0	0	0	1	0	8	12	20	1	25.0461	23.4082	16.3836	16.3836
3141245302	0	2	35	16	28.3135	0.813317	0	0	0	0	4	0	0	5	5	0	19.0045	17.7644	7.56164	39.1233
3141245402	0	2	36	12	24.235	1.33721	0	0	0	0	1	0	4	10	14	1	28.0879	14.8603	0	7.78082
3141245502	0	2	40	18	29.9149	0.777367	0	0	0	0	2	0	5	13	18	1	51.5874	21.0721	8.19178	15.7534
3141245902	0	2	36	5	37.6252	0.638255	0	0	0	0	3	0	3	2	5	1	65.4964	20.7616	8.19178	15.7534
3141246002	0	2	35	8	32.1671	1.40512	0	0	1	4	1	0	9	6	15	1	65.5792	13.3589	1.26027	49.4795
3141246102	0	2	37	18	27.5806	0.741536	0	0	0	0	1	0	4	12	16	1	18.8721	48.4767	0	7.56164
3141246202	0	2	45	8	29.307	-0.65147	0	0	0	0	1	0	12	8	20	1	60.5133	26.463	65.5342	80.6575
3141246302	0	2	38	16	29.2969	0.777367	0	0	0	0	2	0	9	8	17	1	78.5761	25.0027	73.726	88.8493
3141246702	0	2	39	16	35.9375	0.777367	0	0	0	0	4	0	6	14	20	0	49.3333	10.8164	5.0411	27.726
3141247602	0	2	50	6	33.8049	-0.359158	0	0	0	0	2	0	11	0	11	1	75.4292	2.63014	115	115
3141247702	0	2	38	16	27.848	0.80694	0	0	0	0	5	2	4	6	12	0	79.0219	33.4466	32.7671	98.3014
3141247902	0	2	48	3	23.9157	-1.41223	0	0	0	0	5	7	14	2	23	0	9.32842	15	0	7.56164
3141248002	0	2	58	11	27.0203	1.30764	0	0	0	0	1	0	14	2	16	1	12.6013	2.31598	38.3333	46.8402
3141248103	0	2	37	17	23.3641	2.06003	0	0	0	0	1	0	0	13	13	1	39.4511	29.5123	1.89041	82.8767
3141248402	0	2	59	6	32.0442	0.777367	0	0	0	0	5	3	8	8	19	0	32.2719	11.4932	0	0
3141248502	0	2	35	16	26.6062	0.137062	0	0	0	0	1	2	0	1	3	1	11.0298	5.15068	8.19178	8.52055
3141248702	0	2	48	8	32.1569	-0.293636	0	0	1	3	4	6	16	0	22	0	81.7841	43.8822	6.82648	290.808
3141248902	0	2	47	5	32.3377	0.385981	0	0	0	0	4	3	10	4	17	0	66.1117	22.2027	0	73.0959
3141249202	0	2	37	9	28.7598	0.191324	0	0	0	0	1	0	6	12	18	1	28.1987	18.4603	1.89041	9.56164
3141249402	0	2	48	12	26.041	0.310337	0	0	0	0	1	0	4	5	9	1	26.4384	14.8932	16.3836	16.3836
3141249502	0	2	35	8	30.5076	-0.230512	0	0	0	0	3	2	7	6	15	1	0.482959	2.13699	0	0
3141249802	0	2	39	16	22.6936	-0.329586	0	0	0	0	5	2	4	1	7	0	40.2436	10.063	98.3014	143.671
3141249902	0	2	57	5	33.2031	0.421931	0	0	0	0	1	0	13	14	27	1	130.891	87.8767	3.15068	197.233
3141250202	0	2	45	14	26.3736	0.777367	0	0	0	0	2	0	5	14	19	1	82.4432	23.6164	7.56164	58.6027
3141250402	0	2	39	5	27.5004	-1.43066	0	0	0	0	3	5	5	0	10	1	15.4182	8.80548	1.26027	18.274
3141250602	0	2	46	5	31.4651	0.777367	0	0	0	0	1	0	9	12	21	1	65.3354	4.03288	0	30.2466
3141250702	0	2	51	5	32.3786	0.813317	0	0	0	0	5	2	6	4	12	0	46.3663	12.7534	0	7.56164
3141250802	0	2	41	14	26.538	1.4115	0	0	0	0	1	0	7	14	21	1	17.4663	2.5863	0	106.521
3141251102	0	2	55	6	33.9041	-0.266343	0	0	0	0	4	0	7	4	11	0	44.3968	6.47671	1.89041	67.4247
3141251202	0	2	50	4	28.1577	-0.323209	0	0	0	0	1	0	1	6	7	1	15.9224	11.2986	16.3836	23.9452
3141251502	0	2	42	16	31.319	1.40512	0	0	0	0	4	0	3	12	15	0	146.036	53.5452	15.1233	146.192
3141251602	0	2	41	5	27.5737	0.206945	0	0	0	0	1	0	4	10	14	1	27.4388	2.79452	0	73.7534
3141251702	0	2	38	12	27.4413	0.206945	0	0	0	0	4	3	10	10	23	0	189.827	8.86575	0	492.767
3141251802	0	2	42	23	26.1037	2.03046	0	0	0	0	2	1	0	4	5	1	42.2126	2.64658	2.52055	17.6438
3141251902	0	2	36	11	25.5588	-0.260085	0	0	1	4	2	0	5	8	13	1	34.9731	5.64384	0	7.56164
3141252302	0	2	54	5	27.578	-0.295915	0	0	0	0	1	0	11	8	19	1	17.9535	2.41096	0	0
3141252702	0	2	43	4	32.3791	0.813317	0	0	0	0	4	0	6	5	11	0	294.615	62.7479	5.46119	1191.35
3141253202	0	2	45	9	28.8238	0.777367	0	0	0	0	4	1	8	6	15	0	23.2775	6.0274	0	3.15068
3141253302	0	2	39	14	25.0595	0.777367	0	0	0	0	2	0	4	6	10	1	28.1502	17.6548	8.19178	8.19178
3141253602	0	2	35	16	29.7991	2.09837	0	0	0	0	4	0	2	12	14	0	77.584	13.6796	16.3836	170.735
3141254102	0	2	41	7	33.7431	0.777367	0	0	0	0	1	0	2	6	8	1	9.61235	8.80548	16.3836	16.3836
3141254402	0	2	43	7	28.1722	0.80694	0	0	0	0	1	0	7	6	13	1	65.6798	30.3534	44.1096	109.644
3141254602	0	2	45	8	37.1046	0.777367	0	0	0	0	1	0	1	3	4	1	5.14316	6.96986	1.89041	18.274
3141254702	0	2	49	4	40.5849	-0.826188	0	0	0	0	1	0	9	10	19	1	42.1224	38.6301	0	40.9863
3141254816	0	2	45	5	25.421	-1.48643	0	0	0	0	5	5	8	0	13	0	59.2118	3.36986	0	360.123
3141255102	0	2	45	12	25.9439	1.90582	0	0	0	0	1	2	10	6	18	1	15.9777	13.2055	65.5342	296.849
3141255602	0	2	46	12	30.1511	1.01373	0	0	0	0	2	0	13	3	16	1	16.8471	23.2986	0	20.8219
3141256102	0	2	47	12	32.3665	0.777367	0	0	0	0	2	0	7	8	15	1	27.4649	10.3397	2.52055	10.411
3141256202	0	2	53	4	34.3798	-2.01671	0	0	0	0	4	2	7	0	9	0	32.638	2.39726	0	7.56164
3141256402	0	2	40	10	32.9941	0.777367	0	0	0	0	1	6	6	0	12	1	81.5784	34.1096	16.3836	49.1507
3141256702	0	2	40	16	26.0026	1.03316	0	0	0	0	1	2	7	6	15	1	30.0638	14.5753	3.78082	23.3151
3141257102	0	2	42	7	27.0917	0.451503	0	0	0	0	1	2	1	0	3	1	34.5609	13.6548	0	7.56164
3141257202	0	2	41	6	41.6648	-0.0514763	0	0	0	0	4	1	7	0	8	0	17.4503	18.926	8.19178	47.8904
3141257502	0	2	35	5	25.6934	-0.230512	0	0	0	0	1	2	7	5	14	1	80.7831	13.9452	0	230
3141257802	0	2	48	9	32.1814	-0.349526	0	0	0	0	4	1	7	6	14	0	28.3533	24.9425	0	32.7671
3141257902	0	2	43	12	24.7723	-0.218494	0	0	1	4	4	4	10	4	18	0	32.5024	5.67671	0	15.1233
3141258902	0	2	49	9	33.8277	1.30764	0	0	0	0	4	0	6	5	11	0	55.2793	54.2795	0	265.123
3141259102	0	2	60	5	24.5446	0.236518	0	0	1	4	1	2	15	4	21	1	10.7758	2.19178	0	16.3836
3141259202	0	2	45	14	26.491	1.37555	0	0	0	0	1	0	14	10	24	1	6.29429	7.07945	8.19178	8.19178
3141259702	0	2	52	12	32.4354	2.62864	0	0	0	0	2	0	9	12	21	1	24.799	22.3342	16.3836	16.3836
3141260602	0	2	57	3	33.8403	-0.329586	0	0	0	0	2	0	9	10	19	1	25.885	9.25753	24.5753	64.9041
3141260702	0	2	45	8	23.1842	-1.188	0	0	0	0	5	2	24	2	28	0	31.8602	1.64384	0	0
3141261406	0	2	45	8	30.4131	-1.43066	0	0	0	0	5	0	28	0	28	0	37.1277	11.5397	0	3.78082
3141261902	0	2	45	8	28.489	0.777367	0	0	0	0	3	0	10	4	14	1	23.605	6.91507	16.3836	49.1507
3141262102	0	2	58	4	27.5632	0.268594	0	0	0	0	5	0	22	0	22	0	43.9065	4.12055	65.5342	295.534
3141262502	0	2	48	4	31.2867	-0.736594	0	0	0	0	4	5	9	0	14	0	25.2444	8.24658	0	8.82192
3141262702	0	2	45	12	32.1094	0.777367	0	0	0	0	2	0	9	6	15	1	15.9326	2.13699	3.78082	3.78082
3141263302	0	2	47	16	29.6012	0.777367	0	0	1	4	1	0	13	8	21	1	54.2402	18.3788	10.9224	28.895
3141263402	0	2	50	7	36.0398	0.777367	0	0	0	0	4	2	13	8	23	0	28.4513	9.35616	0	65.5342
3141263602	0	2	47	5	33.4081	-0.224135	0	0	0	0	1	2	12	1	15	1	15.7744	5.16438	3.78082	11.3425
3141264202	0	2	46	8	35.5028	-0.246134	0	0	1	4	1	0	10	1	11	1	24.2101	7.56164	0	7.56164
3141264302	0	2	46	7	43.0508	-0.0514763	0	0	0	0	4	4	12	0	16	0	6.18139	8.97534	0	0
3141265102	0	2	45	2	33.4593	-0.826188	0	0	0	0	1	0	14	6	20	1	47.6124	1.9726	0	7.56164
3141265302	0	2	46	5	30.1191	-0.963633	0	0	0	0	1	0	12	2	14	1	18.9727	12.3973	0	22.6849
3141266202	0	2	47	5	33.0928	0.80694	0	0	0	0	2	2	11	1	14	1	19.7878	6.50959	1.26027	41.589
3141267302	0	2	45	16	28.2262	0.777367	0	0	0	0	1	1	8	4	13	1	25.3308	4.0274	0	3.83562
3141268102	0	2	48	14	26.8523	0.777367	0	0	0	0	1	0	7	8	15	1	36.6095	12.7014	1.26027	1.26027
3141268602	0	2	46	16	28.7554	1.30764	0	0	1	4	2	0	3	5	8	1	31.0372	45.7644	16.3836	24.1096
3141268902	0	2	51	5	33.7632	-0.796616	0	0	0	0	5	3	16	0	19	0	10.1383	16.9315	8.19178	15.7534
3141269602	0	2	50	16	29.8501	1.37555	0	0	0	0	1	2	4	10	16	1	12.4083	12.1507	2.52055	2.52055
3141269902	0	2	52	2	31.1634	0.813317	0	0	1	4	1	0	5	4	9	1	30.7058	10.5863	0	40.3288
3141270002	0	2	49	5	32.7649	-0.329586	0	0	0	0	1	2	10	6	18	1	244.276	30.7425	0	8.21918
3141270202	0	2	58	2	30.0814	-0.293636	0	0	1	4	4	3	5	2	10	0	5.45392	0.493151	0	0
3141270502	0	2	59	16	30.0833	1.4115	0	0	0	0	1	0	11	6	17	1	36.8764	37.1096	1.89041	13.8904
3141270602	0	2	51	8	24.7428	1.44107	0	0	0	0	1	0	8	8	16	1	10.8617	6.71781	19.1142	55.8813
3141270702	0	2	49	18	24.0822	2.03046	0	0	0	0	2	0	4	12	16	1	42.6418	15.0411	0	15.6712
3141270902	0	2	45	6	31.1105	0.777367	0	0	0	0	4	0	7	3	10	0	67.2321	83.5425	13.653	21.2146
3141271402	0	2	58	16	28.5483	2.03046	0	0	0	0	1	0	9	12	21	1	66.2589	10.7863	1.26027	1.91781
3141271502	0	2	45	5	27.7616	0.310337	0	0	0	0	1	0	12	8	20	1	47.8047	9.6	0	7.56164
3141271602	0	2	58	12	27.7616	0.206945	0	0	0	0	1	0	6	14	20	1	20.4724	27.5479	0	7.67123
3141272802	0	2	46	5	29.9437	0.842889	0	0	0	0	4	2	10	4	16	0	26.865	2.06575	1.26027	3.83562
3141273802	0	2	60	5	30.7035	-0.194563	0	0	1	4	1	0	6	2	8	1	28.9816	17.6219	24.5753	116.904
3141277102	0	2	62	0	33.3014	-0.790238	0	0	0	0	5	2	14	0	16	0	28.7981	40.6301	8.19178	48.5205
3141280002	0	2	56	14	25.9628	1.52976	0	0	0	0	1	0	8	6	14	1	13.707	12.1096	3.78082	11.3425
3141281102	0	2	55	5	30.1785	-0.293636	1	0	0	0	4	0	15	2	17	0	34.8765	3.13425	0	0
3141288402	0	2	58	0	33.6019	0.870648	0	0	0	0	5	5	14	0	19	0	4.60476	22	0	3.78082
3141290802	0	2	57	4	31.6596	0.272467	0	0	0	0	4	0	9	6	15	0	11.5085	7.81918	49.1507	71.8356
3141291102	0	2	57	0	24.7955	-0.323209	0	0	0	0	1	2	1	4	7	1	24.2471	7.07945	0	64.274
3142058801	0	1	47	5	31.2902	-0.329586	2	0	0	0	5	3	12	0	15	0	91.5119	52.7863	32.7671	131.068
3142059001	0	1	50	9	21.4196	0.236518	2	1	0	0	2	2	14	1	17	1	56.7537	18.3836	65.5342	98.3014
3142059002	0	2	46	6	30.1038	-0.154868	0	0	0	0	1	1	5	0	6	1	15.5314	47.8904	0	28.3836
3142059101	0	1	52	9	21.3218	0.777367	0	0	0	0	4	0	32	0	32	0	74.7598	55.726	0	16.0685
3142059102	0	2	49	4	25.6877	-0.750544	0	0	0	0	4	2	6	5	13	0	82.1813	33.9918	8.19178	73.726
3142059603	0	1	40	5	34.1701	-0.359158	0	1	0	0	5	2	2	1	5	0	310.08	23.737	16.3836	517.37
3142060102	0	2	42	8	27.852	0.80694	0	0	0	0	2	5	12	8	25	1	113.255	129.644	0	105.863
3142060201	0	1	37	5	19.9219	-0.826188	0	0	0	0	5	13	8	0	21	0	43.4541	14.6027	0.630137	66.1644
3142060202	0	2	41	4	20.0054	-0.619394	0	0	0	0	4	10	12	0	22	0	60.7036	97.3836	13.653	144.721
3142060301	0	1	50	7	22.0581	-0.796616	2	0	0	0	4	6	16	0	22	0	40.961	25.3479	0	34.0274
3142060302	0	2	45	5	26.398	-1.38266	0	0	0	0	3	4	9	0	13	1	66.0526	54.6904	32.7671	40.3288
3142060501	0	1	55	2	26.3973	-0.826188	1	0	0	0	4	6	20	0	26	0	33.026	14.9808	0	56.7123
3142061401	0	1	54	5	20.9755	-0.293636	1	0	0	0	2	2	6	9	17	1	61.9498	1.47397	10.9224	106.703
3142061901	0	1	39	3	29.9696	-0.230512	0	0	0	0	4	1	11	2	14	0	60.3624	35.4712	32.7671	295.534
3142062102	0	2	40	5	23.1967	-0.260085	0	0	0	0	2	6	3	3	12	1	74.2456	50.3178	32.7671	65.5342
3142063102	0	2	53	8	31.4199	-0.750544	0	0	0	0	1	1	16	15	32	1	27.1485	21.6548	10.9224	44.347
3142063302	0	2	49	0	31.3695	-0.826188	0	0	0	0	1	4	10	0	14	1	27.1931	40.9726	32.7671	40.9863
3142063602	0	2	47	12	26.3408	1.33721	0	0	0	0	2	1	0	7	8	1	46.2006	28.0795	65.5342	100.877
3142064501	0	1	56	5	32.5892	-0.945202	0	0	0	0	5	1	26	0	27	0	241.12	8.05479	7.56164	22.6849
3142064502	0	2	46	7	26.9473	-0.963633	0	0	0	0	5	6	11	2	19	0	53.2038	45.0082	0	42.3836
3142064802	0	2	50	8	22.5827	0.206945	0	0	0	0	1	0	4	8	12	1	52.3974	1.79726	0	32.7671
3142065201	0	1	52	16	30.7174	1.93539	0	0	0	0	1	1	2	11	14	1	140.478	78.9397	22.6849	221.918
3142065502	0	2	57	6	29.6158	2.65821	0	0	1	4	4	0	32	0	32	0	54.5336	43.4411	10.9224	17.9361
3142065701	0	1	61	8	24.3436	0.171115	0	0	0	0	2	0	3	5	8	1	68.9408	30.0521	7.56164	44.4384
3142065915	0	2	35	18	22.1003	1.52976	0	0	0	0	3	0	9	7	16	1	24.5745	25.6527	2.52055	4.73973
3142066001	0	1	63	6	25.3843	-0.790238	3	0	0	0	5	0	28	0	28	0	179.566	123.868	0	7.56164
3142066201	0	1	47	5	23.833	0.236518	2	0	0	0	4	2	8	11	21	0	114.532	37.7534	3.78082	35.9452
3142066202	0	2	37	8	37.6046	0.236518	0	0	0	0	2	0	2	6	8	1	40.2868	22.1589	3.78082	56.8219
3142066702	0	2	51	7	31.6456	-0.329586	0	0	0	0	4	2	6	8	16	0	40.9262	10.2767	0	9.45205
3142067001	0	1	39	5	30.7874	0.236518	0	0	0	0	4	0	4	10	14	0	21.3265	6.60274	16.3836	37.9726
3142067101	0	1	67	14	21.8313	-0.760666	0	0	0	0	2	0	13	0	13	1	90.7354	35.9014	24.5753	172.342
3142067402	0	2	66	0	30.6709	-0.323209	0	0	0	0	4	3	14	0	17	0	15.6605	2.17808	0	0
3142067901	0	1	56	11	31.0608	0.80694	0	0	0	0	4	4	20	0	24	0	49.1565	24.3014	73.726	157.589
3142068202	0	2	42	8	23.4236	-0.621898	0	0	0	0	1	0	6	10	16	1	40.933	16.8904	1.26027	23.9452
3142068501	0	1	58	8	25.5036	0.171115	1	1	0	0	1	4	24	0	28	1	78.5735	19.0685	0	24
3142068502	0	2	53	5	38.1485	-0.359158	0	0	0	0	4	0	10	2	12	0	58.3269	79.6575	0	7.56164
3142068601	0	1	39	5	26.138	-0.796616	0	1	0	0	5	2	6	5	13	0	52.3156	8.00548	8.19178	42.8493
3142068702	0	2	55	5	36.0796	-1.82205	0	0	0	0	4	5	6	0	11	0	28.453	14.8356	32.7671	65.5342
3142068902	0	2	61	12	29.9687	0.208842	0	0	1	4	3	1	8	12	21	1	36.6823	5.26027	0	3.78082
3142069002	0	2	47	5	29.1749	1.33721	0	0	1	1	3	5	8	3	16	1	157.599	27.2192	0	245.123
3142069101	0	1	58	7	21.8564	-0.224135	0	0	0	0	5	9	15	0	24	0	68.8919	10.5863	7.56164	73.0959
3142069202	0	2	57	5	27.3762	0.242895	0	0	0	0	2	0	9	12	21	1	35.8021	24.1205	65.5342	88.8493
3142069502	0	2	48	5	32.2857	0.80694	0	0	0	0	1	0	2	7	9	1	50.9162	12.9863	2.52055	22.6849
3142069601	0	1	59	12	23.366	0.33991	3	4	0	0	4	6	11	7	24	0	127.522	58.2685	24.5753	191.26
3142069702	0	2	61	5	28.6904	-0.295915	0	0	1	4	1	0	4	10	14	1	89.6306	15.4493	3.15068	18.9315
3142069901	0	1	59	11	33.602	2.16389	0	0	0	0	1	0	27	0	27	1	136.045	34.9534	8.19178	34.7671
3142069902	0	2	51	5	33.5934	0.842889	0	0	0	0	4	1	7	8	16	0	9.3748	12.4877	10.9224	18.484
3142070601	0	1	49	12	22.7106	1.30764	0	4	0	0	1	0	0	14	14	1	73.0168	68.137	0	1.26027
3142070602	0	2	39	16	21.7751	0.777367	0	0	0	0	1	0	1	10	11	1	16.1276	20.2959	1.89041	2.54795
3142070801	0	1	36	12	29.9894	0.80694	0	0	1	4	4	2	4	10	16	0	79.4973	33.0548	21.8447	160.475
3142071101	0	1	60	6	30.6077	0.171115	0	0	0	0	1	0	5	5	10	1	56.2457	59.8356	16.3836	16.3836
3142071102	0	2	57	8	23.4858	-0.293636	0	0	0	0	1	1	9	11	21	1	12.9897	25.1205	11.3425	17.1233
3142071201	0	1	45	14	31.2406	0.375859	0	0	1	4	1	2	1	11	14	1	59.3135	29.7096	2.52055	40.9863
3142071202	0	2	37	12	37.2256	0.375859	0	0	0	0	2	1	7	10	18	1	52.7127	63.2479	115	141.838
3142071302	0	2	46	6	31.8337	1.33721	0	0	0	0	1	1	12	7	20	1	19.5519	22.2027	0	11.3699
3142071502	0	2	40	7	29.6357	2.99443	0	0	0	0	1	0	5	9	14	1	30.4298	12.9644	0	2.84932
3142071702	0	2	60	6	31.8357	0.566475	0	0	0	0	1	0	6	14	20	1	10.3825	12.1205	57.5	63.1986
3142071901	0	1	47	5	29.137	1.13258	1	4	0	0	1	2	5	7	14	1	35.8515	15.9945	0	47.8904
3142071902	0	2	45	9	24.1692	0.80694	0	0	0	0	2	2	6	10	18	1	23.2346	4.1863	3.78082	52.9863
3142072901	0	1	44	5	29.305	-0.359158	2	0	1	4	5	3	8	0	11	0	25.0204	3.94521	15.1233	30.2466
3142072902	0	2	42	5	29.2722	-0.359158	0	0	0	0	4	3	13	3	19	0	27.2601	5.76438	0	40.3288
3142073302	0	2	41	9	32.1282	0.33991	0	0	0	0	3	2	1	5	8	1	22.0265	8	16.3836	25.8356
3142073401	0	1	54	3	26.7064	0.842889	1	0	0	0	4	0	12	2	14	0	128.522	25.6849	8.19178	89.4795
3142074201	0	1	38	8	33.0283	1.06273	0	0	0	0	4	1	8	2	11	0	65.7375	55.2384	0	295.644
3142074501	0	1	55	4	18.7476	-0.0450989	0	0	0	0	5	17	13	0	30	0	60.6715	17.6795	0	8.82192
3142074702	0	2	45	5	29.3773	-0.864559	0	0	0	0	1	3	11	0	14	1	49.4618	24.1973	0	80.6575
3142074901	0	1	51	6	27.1314	-0.796616	3	1	0	0	4	0	32	0	32	0	106.583	57.2548	32.7671	33.4795
3142075002	0	2	46	6	33.6862	0.33991	0	0	1	4	4	1	2	1	4	0	37.6587	55.7151	1.89041	75.6164
3142075402	0	2	61	4	32.2494	-0.826188	0	0	0	0	2	2	16	0	18	1	14.0417	1.73973	16.3836	31.5068
3142075502	0	2	41	5	28.92	-0.329586	0	0	0	0	3	3	2	0	5	1	47.746	4.9863	5.67123	236.301
3142075802	0	2	58	3	27.4474	-0.323209	0	0	0	0	1	1	10	4	15	1	38.1599	28.8658	0	15.1233
3142076002	0	2	59	5	29.6875	0.769295	0	0	0	0	1	0	3	12	15	1	19.9919	38.6164	8.19178	18.9315
3142076401	0	1	49	4	21.8088	-0.260085	2	0	0	0	5	2	16	0	18	0	44.2907	24.6082	0	40.3288
3142076501	0	1	38	3	22.9753	-1.38266	3	1	0	0	5	6	18	0	24	0	33.5866	8.3726	11.3425	112.164
3142076801	0	1	41	4	20.5933	-0.796616	2	1	0	0	5	8	20	0	28	0	119.524	14.5808	8.19178	114.055
3142077401	0	1	43	5	19.9003	0.80694	1	0	1	4	5	2	5	2	9	0	87.1048	29.5014	3.78082	77.5342
3142077402	0	2	43	5	30.323	0.236518	0	0	0	0	4	5	17	0	22	0	39.1677	18.2685	0	0
3142077502	0	2	38	7	30.3028	1.37555	0	0	0	0	4	0	3	19	22	0	158.808	5.86849	1.89041	8.9863
3142077602	0	2	50	12	26.4915	0.80694	0	0	0	0	3	0	10	15	25	1	9.12039	15.3315	0	0.0821918
3142077702	0	2	59	5	23.731	0.813317	0	0	0	0	1	0	6	9	15	1	25.231	26.274	0	0
3142078102	0	2	41	8	33.1058	1.44107	0	0	0	0	4	3	6	5	14	0	70.9854	26.0082	3.78082	16.7123
3142079502	0	2	40	4	36.1964	-0.621898	0	0	0	0	1	0	6	4	10	1	80.5897	14.5562	0	22.6849
3142081602	0	2	60	12	22.7464	-0.909252	0	0	0	0	4	1	7	11	19	0	75.387	17.4356	0	8.84932
3142082201	0	1	55	4	23.3433	0.842889	1	0	0	0	1	2	11	12	25	1	81.5888	4.76712	0	7.56164
3142093901	0	1	54	3	29.9237	0.171115	1	0	1	4	1	2	4	2	8	1	271.477	37.3973	0	0
3142095702	0	2	65	6	28.2182	0.145517	0	0	1	4	1	0	6	8	14	1	37.0992	29.3178	24.5753	32.137
3142105602	0	2	35	8	36.2858	0.211264	0	0	0	0	3	2	3	3	8	1	42.8602	24.7342	16.3836	104.603
3142106701	0	1	66	8	25.3751	0.171115	0	0	1	4	4	0	19	12	31	0	54.0477	44.7945	0	139.616
3142144502	0	2	66	4	34.7078	0.236518	0	0	1	3	1	2	19	0	21	1	22.3342	7.6274	0	65.5342
3142147702	0	2	58	6	28.6896	0.171115	0	0	0	0	1	0	4	20	24	1	26.6642	1.80822	0	0
3141001002	1	2	66	6	25.0762	0.813317	0	0	0	0	1	2	9	4	15	1	19.8091	52.1233	1.89041	25.2055
3141001402	1	2	36	22	31.59	0.206945	0	0	1	4	1	0	9	3	12	1	15.7144	25.1068	0	4.27397
3141003412	1	2	65	0	30.8084	-0.154868	0	0	0	0	1	2	24	0	26	1	28.1753	12.0548	0	0
3141003602	1	2	52	14	25.4987	0.842889	0	0	0	0	1	1	13	3	17	1	17.219	6.63562	24.5753	60.1918
3141004802	1	2	55	5	39.6281	-0.200062	0	0	0	0	4	0	7	3	10	0	8.30352	2.55342	1.89041	1.89041
3141007001	1	1	39	7	17.9282	-0.826188	3	0	0	0	5	9	7	0	16	0	108.75	17.2192	1.26027	81.9178
3141007002	1	2	35	5	36.0519	-1.21757	0	0	1	4	1	4	5	5	14	1	25.7262	14.7041	0	8.9863
3141008201	1	1	61	6	28.3737	-0.246134	2	0	0	0	1	0	20	0	20	1	34.3326	5.69863	0	3.78082
3141008301	1	1	46	5	29.0606	0.777367	2	0	1	4	1	0	6	5	11	1	73.5439	20.4849	0	213.616
3141008402	1	2	53	12	24.8358	-0.0810486	0	0	0	0	2	5	6	0	11	1	56.8777	72.4247	0	30.2466
3141008602	1	2	45	12	27.0051	0.449689	0	0	0	0	2	0	0	10	10	1	22.0556	55.9562	7.56164	13.8904
3141008702	1	2	47	8	26.1427	-0.359158	0	0	0	0	1	0	5	16	21	1	20.5854	45.2329	57.5	123.692
3141008802	1	2	47	7	32.3468	0.813317	0	0	0	0	1	0	4	11	15	1	6.54147	4.70137	8.19178	8.19178
3141010102	1	2	43	7	35.824	0.80694	0	0	0	0	1	0	7	6	13	1	63.8145	46.0986	16.3836	46.6301
3141010602	1	2	55	12	24.4646	1.33721	0	0	0	0	2	1	5	9	15	1	8.88235	6.18082	0	9.13699
3141010801	1	1	61	16	25.8166	0.80694	1	0	0	0	1	1	12	6	19	1	57.0135	9.80822	32.7671	59.2877
3141010802	1	2	46	16	27.1918	0.80694	0	0	1	3	1	0	3	9	12	1	33.5612	23.8685	15.1233	30.2466
3141010901	1	1	43	15	25.8166	0.777367	0	0	1	4	2	1	2	10	13	1	74.5835	100.205	7.56164	28.9863
3141011501	1	1	59	6	35.0128	0.171115	0	0	0	0	5	1	15	1	17	0	24.8832	1.31507	0	98.3014
3141011602	1	2	45	5	31.4199	-0.359158	0	0	0	0	1	1	3	15	19	1	44.4902	29.7425	3.15068	93.4178
3141011701	1	1	66	1	20.0267	-1.21757	2	0	0	0	5	4	24	0	28	0	48.3819	3.15616	7.56164	17.0137
3141011902	1	2	52	8	25.0762	-0.760666	0	0	0	0	1	0	11	6	17	1	51.5649	32.4822	32.7671	98.3014
3141012701	1	1	55	8	31.8552	0.171115	3	4	0	0	5	1	7	3	11	0	21.6624	1.64384	98.3014	102.082
3141012901	1	1	42	5	28.4091	-0.414929	0	1	0	0	4	5	11	3	19	0	105.317	19.9452	8.19178	336.493
3141013302	1	2	35	6	32.2577	0.798867	0	0	0	0	1	0	2	8	10	1	49.3142	115.395	2.52055	116.932
3141014601	1	1	51	14	33.1726	0.33991	0	0	1	3	1	4	9	2	15	1	50.3805	42.126	9.45205	35.2877
3141014802	1	2	40	8	21.6041	0.80694	0	0	1	4	1	1	6	7	14	1	72.0863	96.0959	226.849	427.562
3141015301	1	1	66	6	33.8021	-0.826188	1	0	0	0	5	1	20	0	21	0	176.976	239.534	65.5342	138.63
3141015402	1	2	56	12	27.6398	1.90582	0	0	0	0	2	0	2	4	6	1	37.5416	14.5041	3.15068	10.7123
3141015902	1	2	40	11	35.1067	0.737218	0	0	0	0	1	1	5	8	14	1	17.4194	26.0055	8.19178	28.0411
3141016401	1	1	38	8	24.1115	-0.945202	2	0	0	0	4	0	10	0	10	0	62.5319	21.4658	1.26027	132.329
3141016801	1	1	38	14	27.586	1.52976	0	0	1	2	4	3	3	4	10	0	125.12	31.6603	16.3836	180.904
3141018101	1	1	37	12	27.5482	0.206945	0	0	1	4	1	5	9	4	18	1	92.2445	15.0795	0	15.1233
3141018201	1	1	58	6	30.3005	0.80694	0	0	0	0	1	0	12	4	16	1	29.8551	9.89041	1.89041	5.67123
3141018301	1	1	49	5	18.4731	0.80694	2	1	0	0	5	10	9	1	20	0	173.044	47.8493	16.3836	89.0068
3141018701	1	1	54	16	21.8851	0.813317	0	0	0	0	5	0	3	8	11	0	53.2003	26.5479	2.52055	9.45205
3141019202	1	2	36	12	24.4646	0.777367	0	0	1	4	1	0	4	20	24	1	59.8725	68.7452	0	7.89041
3141019602	1	2	46	16	32.0759	0.80694	0	0	0	0	2	0	2	11	13	1	67.3502	8.07123	16.3836	29.3014
3141019701	1	1	42	12	26.7923	-0.275706	3	0	0	0	5	18	4	0	22	0	133.871	49.5781	0	103.37
3141019702	1	2	38	12	25.9516	1.03316	0	0	0	0	1	0	6	10	16	1	32.593	13.5342	0	34.0822
3141020102	1	2	49	12	33.912	0.842889	0	0	1	2	1	0	9	11	20	1	24.8855	17.8192	16.3836	16.3836
3141022001	1	1	47	12	20.984	1.06911	2	0	0	0	4	7	14	0	21	0	183.328	25.1507	7.56164	78.137
3141022002	1	2	45	12	30.9047	0.346287	0	0	1	4	2	0	3	7	10	1	48.508	70.1233	32.7671	66.7945
3141022102	1	2	52	12	27.3438	0.310337	0	0	0	0	1	0	0	0	0	1	0.76897	1.31507	7.56164	17.5616
3141022202	1	2	56	6	35.8408	0.80694	0	0	1	3	4	0	0	0	0	0	78.6163	36.2055	0	15.1233
3141022802	1	2	38	12	33.3319	0.236518	0	0	0	0	1	0	3	10	13	1	53.4521	2.65644	1.89041	1.89041
3141023102	1	2	39	8	25.3902	0.462735	0	0	0	0	2	3	5	4	12	1	58.1968	82.1014	0	7.89041
3141023302	1	2	52	14	26.4381	0.171115	0	0	0	0	1	0	9	9	18	1	38.1536	23.0685	0	39.0685
3141023502	1	2	58	12	32.4354	0.769295	0	0	1	3	1	0	2	4	6	1	33.9902	48.6575	6.30137	20.2192
3141024502	1	2	54	12	34.0785	0.310337	0	0	0	0	2	0	3	10	13	1	22.8994	23.3068	1.26027	3.15068
3141024602	1	2	37	5	32.6794	0.80694	0	0	0	0	5	0	9	2	11	0	57.0216	54.7397	0	25.2055
3141025002	1	2	45	4	24.0344	-0.367957	0	0	0	0	1	6	2	0	8	1	49.9006	18.3562	0	57.0411
3141025101	1	1	45	7	36.0854	-0.266343	2	1	0	0	1	5	12	2	19	1	96.9161	22.5205	32.7671	35.9726
3141025301	1	1	58	14	27.7634	0.236518	1	0	0	0	1	0	4	11	15	1	69.3555	29.3973	0	31.5068
3141025402	1	2	49	8	31.4462	1.17273	0	0	1	4	1	2	3	5	10	1	29.8133	55.2219	16.3836	89.4795
3141025601	1	1	36	18	25.6489	2.65821	0	0	0	0	2	0	2	6	8	1	113.461	88.3726	7.56164	162.89
3141026201	1	1	51	12	28.0816	0.777367	0	0	1	4	1	0	7	4	11	1	45.796	62.8767	8.19178	27.0959
3141026802	1	2	43	14	24.4261	0.777367	0	0	0	0	1	0	5	7	12	1	52.4986	44.6027	65.5342	66.1644
3141027202	1	2	57	9	31.2175	1.30764	0	0	1	4	1	1	4	8	13	1	28.6734	36.5534	10.9224	41.1689
3141027301	1	1	54	5	25.711	0.76679	3	1	0	0	5	0	32	0	32	0	340.36	33.1753	32.7671	78.137
3141027701	1	1	53	8	27.0169	0.777367	2	0	0	0	5	1	22	0	23	0	33.0777	21.3938	0	32.7671
3141027802	1	2	52	12	32.3468	1.30764	0	0	0	0	2	0	3	11	14	1	30.6202	59.6932	2.52055	32.1644
3141028001	1	1	50	5	29.7576	0.813317	0	0	1	1	4	1	9	3	13	0	56.7231	44.1863	24.5753	262.795
3141028302	1	2	57	4	22.5325	0.813317	0	0	1	2	4	3	13	2	18	0	14.5539	11.1014	3.15068	14.4932
3141029802	1	2	44	12	30.1162	0.80694	0	0	0	0	1	0	1	2	3	1	68.6303	113.553	8.19178	23.6438
3141029901	1	1	40	5	27.4406	-0.826188	1	0	1	2	5	12	10	0	22	0	278.325	500.942	0	252.685
3141031301	1	1	49	12	29.3848	-0.796616	0	0	0	0	1	1	3	4	8	1	25.5255	40.5479	0	36.5479
3141031702	1	2	53	14	26.2596	-0.323209	0	0	0	0	1	1	9	13	23	1	56.4435	17.0082	16.3836	117.836
3141031802	1	2	60	12	23.6799	0.777367	0	0	0	0	4	1	6	3	10	0	36.4387	41.309	0	2.68493
3141032502	1	2	63	12	32.2567	-0.295915	0	0	1	1	1	0	5	10	15	1	71.6427	51.4082	8.19178	48.8493
3141032802	1	2	35	14	26.6389	0.80694	0	0	0	0	1	0	5	5	10	1	38.3901	8.22466	0	40.3288
3141033502	1	2	55	12	30.8463	0.908518	0	0	0	0	1	0	10	4	14	1	18.2469	9.92329	0	131.342
3141035502	1	2	44	5	52.5192	-0.0067052	0	0	1	4	1	2	9	5	16	1	82.0541	29.5	0	203.562
3141035602	1	2	63	6	29.7442	0.310337	0	0	1	4	1	0	7	8	15	1	51.771	4.60274	0	1.58904
3141035801	1	1	45	8	25.0967	-1.38266	0	4	0	0	3	0	6	10	16	1	208.099	55.4192	32.7671	37.2055
3141036002	1	2	53	5	32.0204	-0.826188	0	0	1	4	1	0	5	12	17	1	21.5408	3.89589	7.56164	63.0137
3141036103	1	2	57	6	25.0401	-0.826188	0	0	1	3	2	4	11	0	15	1	25.464	68.3836	0	0
3141037003	1	2	53	16	23.0009	-0.0674191	0	0	0	0	4	2	1	7	10	0	39.5487	12.9315	65.5342	73.0959
3141037902	1	2	44	4	22.2222	-1.21757	0	0	0	0	4	2	4	0	6	0	56.8356	23.3425	0	73.0959
3141038402	1	2	39	5	34.1311	0.80694	0	0	1	2	4	4	10	0	14	0	77.1691	7.56164	57.5	155.801
3141038601	1	1	44	5	31.7901	0.80694	1	0	0	0	4	1	5	10	16	0	53.373	29.7534	0	99.2055
3141039201	1	1	45	14	32.9507	-0.359158	3	0	1	3	4	3	3	0	6	0	240.431	288.548	0	15.1233
3141039302	1	2	42	10	31.2386	0.242895	0	0	0	0	1	3	3	1	7	1	32.8806	11.6438	98.3014	99.726
3141039502	1	2	49	0	28.2187	-0.657729	0	0	1	3	5	2	4	10	16	0	31.9767	43.6438	32.7671	40.3288
3141039702	1	2	45	16	28.213	0.777367	0	0	1	4	1	0	3	11	14	1	34.4332	14.2712	15.1233	23.3151
3141039801	1	1	47	12	25.6544	-0.230512	0	0	0	0	4	1	7	10	18	0	225.853	71.9178	0	230
3141040001	1	1	48	11	27.4001	-0.226194	0	4	0	0	4	6	14	0	20	0	21.1626	18.3973	65.5342	105.863
3141040002	1	2	44	5	41.3428	-0.226194	0	0	0	0	5	1	13	0	14	0	22.765	5.69863	0	7.56164
3141040202	1	2	44	10	41.3428	0.206945	0	0	0	0	3	5	4	0	9	1	0	0	0	0
3141040501	1	1	56	12	30.7174	1.30764	1	0	0	0	5	0	20	0	20	0	33.1373	20.589	6.30137	137.37
3141040701	1	1	39	8	31.8552	0.310337	0	0	1	4	1	2	0	4	6	1	77.7068	80.2603	30.2466	45.3699
3141041301	1	1	53	12	32.7662	-0.826188	2	0	0	0	4	2	13	0	15	0	69.8272	58.9041	16.3836	157.37
3141041502	1	2	37	8	27.1816	0.206945	0	0	1	4	5	2	3	5	10	0	95.1604	6.60274	8.19178	701.973
3141042101	1	1	35	12	23.3887	1.90582	1	0	0	0	4	1	3	1	5	0	101.288	28.8082	7.56164	129.205
3141043102	1	2	43	12	36.254	0.777367	0	0	1	4	1	0	1	4	5	1	30.9275	7.30137	8.19178	106.493
3141043402	1	2	35	12	25.6544	0.272467	0	0	0	0	1	0	4	9	13	1	66.8407	20.2603	0	262.767
3141044101	1	1	55	5	25.0607	-0.414929	1	4	0	0	5	0	21	0	21	0	9.3143	0.986301	0	0
3141044102	1	2	50	0	25.3333	-0.945202	0	0	1	3	2	4	11	0	15	1	26.7262	26.274	0	7.56164
3141044402	1	2	44	5	26.6389	-1.38266	0	0	1	1	4	2	11	0	13	0	22.5303	7.83562	0	22.6849
3141044701	1	1	42	10	27.0993	-0.826188	0	0	1	4	5	1	15	3	19	0	46.9385	9.86301	32.7671	98.9589
3141044902	1	2	58	2	37.8283	-1.82205	0	0	0	0	2	2	6	8	16	1	33.654	29.0411	4.41096	5.0411
3141045101	1	1	50	11	29.5106	1.33721	1	1	0	0	5	1	11	1	13	0	52.8894	47.5616	76.6667	109.434
3141045402	1	2	55	8	27.0093	0.33991	0	0	0	0	1	0	6	4	10	1	40.4659	6.47945	1.89041	3.78082
3141045802	1	2	55	3	29.5858	0.206945	0	0	0	0	1	1	5	5	11	1	12.989	13.0959	0	0
3141046002	1	2	68	12	28.764	1.33721	0	0	0	0	1	0	3	0	3	1	8.26458	8.20685	0	2.52055
[truncated: 800 more rows]
